# Supplementary material for: Impaired p53-Mediated DNA Damage Response Contributes to Microcephaly in Nijmegen Breakage Syndrome Patient-Derived Cerebral Organoids
Source: Cells. 2022 Feb 25;11(5):802. doi: 10.3390/cells11050802 (PMC8909307; doi:10.3390/cells11050802)
Supplement: Supplementary file 1 [file cells-11-00802-s001.zip]

Archive with 34 entries (33 files):
- Supplementary data 1/
- Supplementary data 1/NBS1_ex10_Ex10_F.ab1
- Supplementary data 1/NBS1_ex10_Ex10_F.fasta
- Supplementary data 1/NBS1_ex4_Ex4_F.ab1
- Supplementary data 1/NBS1_ex4_Ex4_F.fasta
- Supplementary data 1/NBS1_ex5_Ex5_F.ab1
- Supplementary data 1/NBS1_ex5_Ex5_F.fasta
- Supplementary data 1/NBS1_ex6_Ex6_F.ab1
- Supplementary data 1/NBS1_ex6_Ex6_F.fasta
- Supplementary data 1/NBS1_ex7_Ex7_F.ab1
- Supplementary data 1/NBS1_ex7_Ex7_F.fasta
- Supplementary data 1/NBS1_ex8_Ex8_F.ab1
- Supplementary data 1/NBS1_ex8_Ex8_F.fasta
- Supplementary data 1/NBS1_ex9_Ex9_F.ab1
- Supplementary data 1/NBS1_ex9_Ex9_F.fasta
- Supplementary data 1/NBS8_ex10_Ex10_F.ab1
- Supplementary data 1/NBS8_ex10_Ex10_F.fasta
- Supplementary data 1/NBS8_ex4_Ex4_F.ab1
- Supplementary data 1/NBS8_ex4_Ex4_F.fasta
- Supplementary data 1/NBS8_ex5_Ex5_F.ab1
- Supplementary data 1/NBS8_ex5_Ex5_F.fasta
- Supplementary data 1/NBS8_ex6_Ex6_F.ab1
- Supplementary data 1/NBS8_ex6_Ex6_F.fasta
- Supplementary data 1/NBS8_ex8_Ex8_F.ab1
- Supplementary data 1/NBS8_ex8_Ex8_F.fasta
- Supplementary data 1/NBS8_ex9_Ex9_F.ab1
- Supplementary data 1/NBS8_ex9_Ex9_F.fasta
- Supplementary data 1/NBS8_NBN ex6_R.ab1
- Supplementary data 1/NBS8_NBN ex6_R.fasta
- Supplementary figures.pdf
- Supplementary Table S1 and S5.pdf
- Supplementary Table S2.xlsx
- Supplementary Table S3.xlsx
- Supplementary Table S4.xlsx
