# Supplementary material for: Impaired p53-Mediated DNA Damage Response Contributes to Microcephaly in Nijmegen Breakage Syndrome Patient-Derived Cerebral Organoids
Source: Cells. 2022 Feb 25;11(5):802. doi: 10.3390/cells11050802 (PMC8909307; doi:10.3390/cells11050802)
Supplement: Supplementary file 1 [file cells-11-00802-s001.zip › Supplementary data 1/NBS8_NBN ex6_R.fasta]

>NBS8_NBN ex6_R
ACCCCGTAATCACAGCCATGATCACTGGGCAGGTCTGGTGCCTGGGGTTTTTTTATTCTACTTCACACTTTTACACAAAATCCCAAAATGAAATACGTTAACAACTACTGATAAGAGTTAATAATGTATCCTAGTTTGTAATGTATTCTTTAGGAAAATTTAGCTTATAACATAATTACCTGTTTGGCATTCAAAAATATAAATGTTTTCCCTTTGAAGATTTNTTTYCTNYC
