# Supplementary material for: Impaired p53-Mediated DNA Damage Response Contributes to Microcephaly in Nijmegen Breakage Syndrome Patient-Derived Cerebral Organoids
Source: Cells. 2022 Feb 25;11(5):802. doi: 10.3390/cells11050802 (PMC8909307; doi:10.3390/cells11050802)
Supplement: Supplementary file 1 [file cells-11-00802-s001.zip › Supplementary Table S2.xlsx]

## Sheet: NBS1_UP 198 enrichment analysis
GroupID	Category	Term	Description	LogP	Log(q-value)	InTerm_InList	Genes	Symbols
1_Summary	GO Biological Processes	GO:0021544	subpallium development	-4.40526	-0.329499	4/24	429,1745,2253,3251,869,2637,2895,7021,347,1392,4826,57477,84623,246213	ASCL1,DLX1,FGF8,HPRT1,CBLN1,GBX2,GRID2,TFAP2B,APOD,CRH,NNAT,SHROOM4,KIRREL3,SLC17A8
1_Member	GO Biological Processes	GO:0021544	subpallium development	-4.40526	-0.329499	4/24	429,1745,2253,3251	ASCL1,DLX1,FGF8,HPRT1
1_Member	GO Biological Processes	GO:0021953	central nervous system neuron differentiation	-2.99733	0	7/192	429,869,1745,2253,2637,2895,3251	ASCL1,CBLN1,DLX1,FGF8,GBX2,GRID2,HPRT1
1_Member	GO Biological Processes	GO:0021895	cerebral cortex neuron differentiation	-2.97441	0	3/25	429,1745,3251	ASCL1,DLX1,HPRT1
1_Member	GO Biological Processes	GO:0021879	forebrain neuron differentiation	-2.95453	0	4/56	429,1745,2253,2637	ASCL1,DLX1,FGF8,GBX2
1_Member	GO Biological Processes	GO:0021872	forebrain generation of neurons	-2.61829	0	4/69	429,1745,2253,2637	ASCL1,DLX1,FGF8,GBX2
1_Member	GO Biological Processes	GO:0021954	central nervous system neuron development	-2.34763	0	4/82	429,2253,2637,3251	ASCL1,FGF8,GBX2,HPRT1
1_Member	GO Biological Processes	GO:0048483	autonomic nervous system development	-2.26313	0	3/44	429,2637,7021	ASCL1,GBX2,TFAP2B
1_Member	GO Biological Processes	GO:0007420	brain development	-2.11411	0	13/741	347,429,869,1392,1745,2253,2637,2895,3251,4826,57477,84623,246213	APOD,ASCL1,CBLN1,CRH,DLX1,FGF8,GBX2,GRID2,HPRT1,NNAT,SHROOM4,KIRREL3,SLC17A8
2_Summary	Reactome Gene Sets	R-HSA-3214858	RMTs methylate histone arginines	-4.34757	-0.329499	6/79	5931,8294,8330,8355,8359,55352,3006,4683,8091,5889,23126,5441,55086,317761	RBBP7,H4C9,H2AC15,H3C8,H4C1,COPRS,H1-2,NBN,HMGA2,RAD51C,POGZ,POLR2L,RADX,C14orf39
2_Member	Reactome Gene Sets	R-HSA-3214858	RMTs methylate histone arginines	-4.34757	-0.329499	6/79	5931,8294,8330,8355,8359,55352	RBBP7,H4C9,H2AC15,H3C8,H4C1,COPRS
2_Member	Reactome Gene Sets	R-HSA-2559586	DNA Damage/Telomere Stress Induced Senescence	-3.30915	0	5/80	3006,4683,8091,8294,8359	H1-2,NBN,HMGA2,H4C9,H4C1
2_Member	Reactome Gene Sets	R-HSA-912446	Meiotic recombination	-3.16518	0	5/86	4683,5889,8294,8355,8359	NBN,RAD51C,H4C9,H3C8,H4C1
2_Member	Reactome Gene Sets	R-HSA-3214815	HDACs deacetylate histones	-2.99024	0	5/94	5931,8294,8330,8355,8359	RBBP7,H4C9,H2AC15,H3C8,H4C1
2_Member	GO Biological Processes	GO:0034508	centromere complex assembly	-2.98398	0	4/55	5931,8294,8359,23126	RBBP7,H4C9,H4C1,POGZ
2_Member	Reactome Gene Sets	R-HSA-2559583	Cellular Senescence	-2.91992	0	7/198	3006,4683,5931,8091,8294,8355,8359	H1-2,NBN,RBBP7,HMGA2,H4C9,H3C8,H4C1
2_Member	GO Biological Processes	GO:0045814	negative regulation of gene expression, epigenetic	-2.76987	0	6/155	3006,5931,8294,8330,8355,8359	H1-2,RBBP7,H4C9,H2AC15,H3C8,H4C1
2_Member	Reactome Gene Sets	R-HSA-5250913	Positive epigenetic regulation of rRNA expression	-2.73991	0	5/107	5441,5931,8294,8355,8359	POLR2L,RBBP7,H4C9,H3C8,H4C1
2_Member	Reactome Gene Sets	R-HSA-73854	RNA Polymerase I Promoter Clearance	-2.66999	0	5/111	5441,5931,8294,8355,8359	POLR2L,RBBP7,H4C9,H3C8,H4C1
2_Member	GO Biological Processes	GO:0006335	DNA replication-dependent nucleosome assembly	-2.65876	0	3/32	8294,8355,8359	H4C9,H3C8,H4C1
2_Member	GO Biological Processes	GO:0034723	DNA replication-dependent nucleosome organization	-2.65876	0	3/32	8294,8355,8359	H4C9,H3C8,H4C1
2_Member	GO Biological Processes	GO:0031497	chromatin assembly	-2.63318	0	6/165	3006,5931,8091,8294,8355,8359	H1-2,RBBP7,HMGA2,H4C9,H3C8,H4C1
2_Member	Reactome Gene Sets	R-HSA-73864	RNA Polymerase I Transcription	-2.61948	0	5/114	5441,5931,8294,8355,8359	POLR2L,RBBP7,H4C9,H3C8,H4C1
2_Member	Reactome Gene Sets	R-HSA-3214841	PKMTs methylate histone lysines	-2.573	0	4/71	5931,8294,8355,8359	RBBP7,H4C9,H3C8,H4C1
2_Member	Reactome Gene Sets	R-HSA-1500620	Meiosis	-2.55454	0	5/118	4683,5889,8294,8355,8359	NBN,RAD51C,H4C9,H3C8,H4C1
2_Member	Reactome Gene Sets	R-HSA-212300	PRC2 methylates histones and DNA	-2.52915	0	4/73	5931,8294,8355,8359	RBBP7,H4C9,H3C8,H4C1
2_Member	Reactome Gene Sets	R-HSA-5617472	Activation of anterior HOX genes in hindbrain development during early embryogenesis	-2.50753	0	5/121	5441,5931,8294,8355,8359	POLR2L,RBBP7,H4C9,H3C8,H4C1
2_Member	Reactome Gene Sets	R-HSA-5619507	Activation of HOX genes during differentiation	-2.50753	0	5/121	5441,5931,8294,8355,8359	POLR2L,RBBP7,H4C9,H3C8,H4C1
2_Member	Reactome Gene Sets	R-HSA-427389	ERCC6 (CSB) and EHMT2 (G9a) positively regulate rRNA expression	-2.44546	0	4/77	5931,8294,8355,8359	RBBP7,H4C9,H3C8,H4C1
2_Member	GO Biological Processes	GO:0000183	chromatin silencing at rDNA	-2.34968	0	3/41	8294,8355,8359	H4C9,H3C8,H4C1
2_Member	GO Biological Processes	GO:0006333	chromatin assembly or disassembly	-2.32117	0	6/191	3006,5931,8091,8294,8355,8359	H1-2,RBBP7,HMGA2,H4C9,H3C8,H4C1
2_Member	GO Biological Processes	GO:0034080	CENP-A containing nucleosome assembly	-2.29123	0	3/43	5931,8294,8359	RBBP7,H4C9,H4C1
2_Member	GO Biological Processes	GO:0061641	CENP-A containing chromatin organization	-2.29123	0	3/43	5931,8294,8359	RBBP7,H4C9,H4C1
2_Member	GO Biological Processes	GO:0006302	double-strand break repair	-2.26185	0	7/260	4683,5889,8091,8294,8359,55086,317761	NBN,RAD51C,HMGA2,H4C9,H4C1,RADX,C14orf39
2_Member	GO Biological Processes	GO:0006342	chromatin silencing	-2.22634	0	5/141	3006,8294,8330,8355,8359	H1-2,H4C9,H2AC15,H3C8,H4C1
2_Member	Reactome Gene Sets	R-HSA-3214847	HATs acetylate histones	-2.21357	0	5/142	5931,8294,8330,8355,8359	RBBP7,H4C9,H2AC15,H3C8,H4C1
2_Member	Reactome Gene Sets	R-HSA-1474165	Reproduction	-2.20092	0	5/143	4683,5889,8294,8355,8359	NBN,RAD51C,H4C9,H3C8,H4C1
2_Member	GO Biological Processes	GO:0006334	nucleosome assembly	-2.18837	0	5/144	3006,5931,8294,8355,8359	H1-2,RBBP7,H4C9,H3C8,H4C1
2_Member	Reactome Gene Sets	R-HSA-5250924	B-WICH complex positively regulates rRNA expression	-2.18792	0	4/91	5441,8294,8355,8359	POLR2L,H4C9,H3C8,H4C1
2_Member	Reactome Gene Sets	R-HSA-73772	RNA Polymerase I Promoter Escape	-2.18792	0	4/91	5441,8294,8355,8359	POLR2L,H4C9,H3C8,H4C1
2_Member	GO Biological Processes	GO:0031055	chromatin remodeling at centromere	-2.18294	0	3/47	5931,8294,8359	RBBP7,H4C9,H4C1
2_Member	GO Biological Processes	GO:0006323	DNA packaging	-2.1157	0	6/211	3006,5931,8091,8294,8355,8359	H1-2,RBBP7,HMGA2,H4C9,H3C8,H4C1
2_Member	Reactome Gene Sets	R-HSA-3214842	HDMs demethylate histones	-2.1083	0	3/50	8294,8355,8359	H4C9,H3C8,H4C1
2_Member	Reactome Gene Sets	R-HSA-212165	Epigenetic regulation of gene expression	-2.10347	0	5/151	5441,5931,8294,8355,8359	POLR2L,RBBP7,H4C9,H3C8,H4C1
2_Member	GO Biological Processes	GO:0006303	double-strand break repair via nonhomologous end joining	-2.06083	0	4/99	4683,8091,8294,8359	NBN,HMGA2,H4C9,H4C1
2_Member	GO Biological Processes	GO:0006336	DNA replication-independent nucleosome assembly	-2.03855	0	3/53	5931,8294,8359	RBBP7,H4C9,H4C1
2_Member	GO Biological Processes	GO:0060968	regulation of gene silencing	-2.02334	0	5/158	3006,5441,8294,8355,8359	H1-2,POLR2L,H4C9,H3C8,H4C1
2_Member	GO Biological Processes	GO:0034724	DNA replication-independent nucleosome organization	-2.01628	0	3/54	5931,8294,8359	RBBP7,H4C9,H4C1
3_Summary	GO Biological Processes	GO:0051893	regulation of focal adhesion assembly	-3.79491	-0.0778621	5/63	347,395,2042,2824,7010,28513,10804,133584	APOD,ARHGAP6,EPHA3,GPM6B,TEK,CDH19,GJB6,EGFLAM
3_Member	GO Biological Processes	GO:0051893	regulation of focal adhesion assembly	-3.79491	-0.0778621	5/63	347,395,2042,2824,7010	APOD,ARHGAP6,EPHA3,GPM6B,TEK
3_Member	GO Biological Processes	GO:0090109	regulation of cell-substrate junction assembly	-3.79491	-0.0778621	5/63	347,395,2042,2824,7010	APOD,ARHGAP6,EPHA3,GPM6B,TEK
3_Member	GO Biological Processes	GO:1903391	regulation of adherens junction organization	-3.5788	-0.0759188	5/70	347,395,2042,2824,7010	APOD,ARHGAP6,EPHA3,GPM6B,TEK
3_Member	GO Biological Processes	GO:0007045	cell-substrate adherens junction assembly	-3.23568	0	5/83	347,395,2042,2824,7010	APOD,ARHGAP6,EPHA3,GPM6B,TEK
3_Member	GO Biological Processes	GO:0048041	focal adhesion assembly	-3.23568	0	5/83	347,395,2042,2824,7010	APOD,ARHGAP6,EPHA3,GPM6B,TEK
3_Member	GO Biological Processes	GO:0034333	adherens junction assembly	-2.99024	0	5/94	347,395,2042,2824,7010	APOD,ARHGAP6,EPHA3,GPM6B,TEK
3_Member	GO Biological Processes	GO:1901888	regulation of cell junction assembly	-2.94918	0	5/96	347,395,2042,2824,7010	APOD,ARHGAP6,EPHA3,GPM6B,TEK
3_Member	GO Biological Processes	GO:0007044	cell-substrate junction assembly	-2.88943	0	5/99	347,395,2042,2824,7010	APOD,ARHGAP6,EPHA3,GPM6B,TEK
3_Member	GO Biological Processes	GO:0034332	adherens junction organization	-2.87211	0	6/148	347,395,2042,2824,7010,28513	APOD,ARHGAP6,EPHA3,GPM6B,TEK,CDH19
3_Member	GO Biological Processes	GO:0001952	regulation of cell-matrix adhesion	-2.47696	0	5/123	347,395,2042,2824,7010	APOD,ARHGAP6,EPHA3,GPM6B,TEK
3_Member	GO Biological Processes	GO:0034329	cell junction assembly	-2.38176	0	7/247	347,395,2042,2824,7010,10804,28513	APOD,ARHGAP6,EPHA3,GPM6B,TEK,GJB6,CDH19
3_Member	GO Biological Processes	GO:0010810	regulation of cell-substrate adhesion	-2.07762	0	6/215	347,395,2042,2824,7010,133584	APOD,ARHGAP6,EPHA3,GPM6B,TEK,EGFLAM
4_Summary	GO Biological Processes	GO:0046839	phospholipid dephosphorylation	-3.64759	-0.0759188	4/37	4534,4952,9107,54886,5336,8395,1033,9829	MTM1,OCRL,MTMR6,PLPPR1,PLCG2,PIP5K1B,CDKN3,DNAJC6
4_Member	GO Biological Processes	GO:0046839	phospholipid dephosphorylation	-3.64759	-0.0759188	4/37	4534,4952,9107,54886	MTM1,OCRL,MTMR6,PLPPR1
4_Member	KEGG Pathway	hsa00562	Inositol phosphate metabolism	-3.54993	-0.0759188	5/71	4534,4952,5336,8395,9107	MTM1,OCRL,PLCG2,PIP5K1B,MTMR6
4_Member	Reactome Gene Sets	R-HSA-1660499	Synthesis of PIPs at the plasma membrane	-3.04472	0	4/53	4534,4952,8395,9107	MTM1,OCRL,PIP5K1B,MTMR6
4_Member	GO Biological Processes	GO:0046856	phosphatidylinositol dephosphorylation	-2.97441	0	3/25	4534,4952,9107	MTM1,OCRL,MTMR6
4_Member	KEGG Pathway	hsa04070	Phosphatidylinositol signaling system	-2.92903	0	5/97	4534,4952,5336,8395,9107	MTM1,OCRL,PLCG2,PIP5K1B,MTMR6
4_Member	GO Biological Processes	GO:0006661	phosphatidylinositol biosynthetic process	-2.58668	0	5/116	4534,4952,5336,8395,9107	MTM1,OCRL,PLCG2,PIP5K1B,MTMR6
4_Member	Reactome Gene Sets	R-HSA-1483255	PI Metabolism	-2.31043	0	4/84	4534,4952,8395,9107	MTM1,OCRL,PIP5K1B,MTMR6
4_Member	GO Biological Processes	GO:0035335	peptidyl-tyrosine dephosphorylation	-2.00179	0	4/103	1033,4534,9107,9829	CDKN3,MTM1,MTMR6,DNAJC6
5_Summary	Reactome Gene Sets	R-HSA-432722	Golgi Associated Vesicle Biogenesis	-2.95453	0	4/56	4952,8546,8905,9829	OCRL,AP3B1,AP1S2,DNAJC6
5_Member	Reactome Gene Sets	R-HSA-432722	Golgi Associated Vesicle Biogenesis	-2.95453	0	4/56	4952,8546,8905,9829	OCRL,AP3B1,AP1S2,DNAJC6
5_Member	Reactome Gene Sets	R-HSA-199992	trans-Golgi Network Vesicle Budding	-2.5509	0	4/72	4952,8546,8905,9829	OCRL,AP3B1,AP1S2,DNAJC6
6_Summary	GO Biological Processes	GO:0051053	negative regulation of DNA metabolic process	-2.76987	0	6/155	3006,3776,4683,8091,55086,91607,10926	H1-2,KCNK2,NBN,HMGA2,RADX,SLFN11,DBF4
6_Member	GO Biological Processes	GO:0051053	negative regulation of DNA metabolic process	-2.76987	0	6/155	3006,3776,4683,8091,55086,91607	H1-2,KCNK2,NBN,HMGA2,RADX,SLFN11
6_Member	GO Biological Processes	GO:0090329	regulation of DNA-dependent DNA replication	-2.1083	0	3/50	4683,10926,91607	NBN,DBF4,SLFN11
7_Summary	GO Biological Processes	GO:0015696	ammonium transport	-2.72214	0	5/108	695,1392,2824,60482,341359,93664,246213,3082,8091	BTK,CRH,GPM6B,SLC5A7,SYT10,CADPS2,SLC17A8,HGF,HMGA2
7_Member	GO Biological Processes	GO:0015696	ammonium transport	-2.72214	0	5/108	695,1392,2824,60482,341359	BTK,CRH,GPM6B,SLC5A7,SYT10
7_Member	GO Biological Processes	GO:0006836	neurotransmitter transport	-2.14967	0	7/273	695,1392,2824,60482,93664,246213,341359	BTK,CRH,GPM6B,SLC5A7,CADPS2,SLC17A8,SYT10
7_Member	GO Biological Processes	GO:2001023	regulation of response to drug	-2.06083	0	4/99	1392,3082,8091,341359	CRH,HGF,HMGA2,SYT10
8_Summary	GO Biological Processes	GO:0001503	ossification	-2.71688	0	10/408	1893,2274,2824,3082,5179,6863,7010,55790,63923,134701	ECM1,FHL2,GPM6B,HGF,PENK,TAC1,TEK,CSGALNACT1,TNN,RIPPLY2
8_Member	GO Biological Processes	GO:0001503	ossification	-2.71688	0	10/408	1893,2274,2824,3082,5179,6863,7010,55790,63923,134701	ECM1,FHL2,GPM6B,HGF,PENK,TAC1,TEK,CSGALNACT1,TNN,RIPPLY2
9_Summary	GO Biological Processes	GO:0033674	positive regulation of kinase activity	-2.34984	0	12/613	2042,3082,4683,5716,6098,7010,8091,10926,28984,54769,84632,285016,2253,2637,23414	EPHA3,HGF,NBN,PSMD10,ROS1,TEK,HMGA2,DBF4,RGCC,DIRAS2,AFAP1L2,ALKAL2,FGF8,GBX2,ZFPM2
9_Member	GO Biological Processes	GO:0033674	positive regulation of kinase activity	-2.34984	0	12/613	2042,3082,4683,5716,6098,7010,8091,10926,28984,54769,84632,285016	EPHA3,HGF,NBN,PSMD10,ROS1,TEK,HMGA2,DBF4,RGCC,DIRAS2,AFAP1L2,ALKAL2
9_Member	GO Biological Processes	GO:0001837	epithelial to mesenchymal transition	-2.21357	0	5/142	2042,2253,3082,8091,28984	EPHA3,FGF8,HGF,HMGA2,RGCC
9_Member	GO Biological Processes	GO:0060485	mesenchyme development	-2.10843	0	7/278	2042,2253,2637,3082,8091,23414,28984	EPHA3,FGF8,GBX2,HGF,HMGA2,ZFPM2,RGCC
9_Member	GO Biological Processes	GO:0048762	mesenchymal cell differentiation	-2.04967	0	6/218	2042,2253,2637,3082,8091,28984	EPHA3,FGF8,GBX2,HGF,HMGA2,RGCC
10_Summary	GO Biological Processes	GO:0098659	inorganic cation import across plasma membrane	-2.3289	0	4/83	3760,3773,9992,728215	KCNJ3,KCNJ16,KCNE2,FAM155A
10_Member	GO Biological Processes	GO:0098659	inorganic cation import across plasma membrane	-2.3289	0	4/83	3760,3773,9992,728215	KCNJ3,KCNJ16,KCNE2,FAM155A
10_Member	GO Biological Processes	GO:0099587	inorganic ion import across plasma membrane	-2.3289	0	4/83	3760,3773,9992,728215	KCNJ3,KCNJ16,KCNE2,FAM155A
10_Member	GO Biological Processes	GO:1990573	potassium ion import across plasma membrane	-2.29123	0	3/43	3760,3773,9992	KCNJ3,KCNJ16,KCNE2
10_Member	GO Biological Processes	GO:0010107	potassium ion import	-2.15748	0	3/48	3760,3773,9992	KCNJ3,KCNJ16,KCNE2
11_Summary	GO Biological Processes	GO:0009163	nucleoside biosynthetic process	-2.29123	0	3/43	3251,8226,56474,81602	HPRT1,PUDP,CTPS2,CDADC1
11_Member	GO Biological Processes	GO:0009163	nucleoside biosynthetic process	-2.29123	0	3/43	3251,8226,56474	HPRT1,PUDP,CTPS2
11_Member	GO Biological Processes	GO:1901659	glycosyl compound biosynthetic process	-2.18294	0	3/47	3251,8226,56474	HPRT1,PUDP,CTPS2
11_Member	GO Biological Processes	GO:0006213	pyrimidine nucleoside metabolic process	-2.08453	0	3/51	8226,56474,81602	PUDP,CTPS2,CDADC1
12_Summary	GO Biological Processes	GO:2000404	regulation of T cell migration	-2.26313	0	3/44	347,1893,83692	APOD,ECM1,CD99L2
12_Member	GO Biological Processes	GO:2000404	regulation of T cell migration	-2.26313	0	3/44	347,1893,83692	APOD,ECM1,CD99L2
13_Summary	GO Biological Processes	GO:0048839	inner ear development	-2.25673	0	6/197	2253,2637,3776,10804,53904,246213	FGF8,GBX2,KCNK2,GJB6,MYO3A,SLC17A8
13_Member	GO Biological Processes	GO:0048839	inner ear development	-2.25673	0	6/197	2253,2637,3776,10804,53904,246213	FGF8,GBX2,KCNK2,GJB6,MYO3A,SLC17A8
13_Member	GO Biological Processes	GO:0090102	cochlea development	-2.08453	0	3/51	3776,53904,246213	KCNK2,MYO3A,SLC17A8
14_Summary	GO Biological Processes	GO:1903901	negative regulation of viral life cycle	-2.25651	0	4/87	325,3434,5806,8091	APCS,IFIT1,PTX3,HMGA2
14_Member	GO Biological Processes	GO:1903901	negative regulation of viral life cycle	-2.25651	0	4/87	325,3434,5806,8091	APCS,IFIT1,PTX3,HMGA2
14_Member	GO Biological Processes	GO:0048525	negative regulation of viral process	-2.01629	0	4/102	325,3434,5806,8091	APCS,IFIT1,PTX3,HMGA2
15_Summary	GO Biological Processes	GO:0044331	cell-cell adhesion mediated by cadherin	-2.23574	0	3/45	10893,28513,28984	MMP24,CDH19,RGCC
15_Member	GO Biological Processes	GO:0044331	cell-cell adhesion mediated by cadherin	-2.23574	0	3/45	10893,28513,28984	MMP24,CDH19,RGCC
16_Summary	GO Biological Processes	GO:0007268	chemical synaptic transmission	-2.21405	0	13/720	869,1392,2742,2831,2895,2913,5179,6285,6863,60482,93664,246213,341359	CBLN1,CRH,GLRA2,NPBWR1,GRID2,GRM3,PENK,S100B,TAC1,SLC5A7,CADPS2,SLC17A8,SYT10
16_Member	GO Biological Processes	GO:0007268	chemical synaptic transmission	-2.21405	0	13/720	869,1392,2742,2831,2895,2913,5179,6285,6863,60482,93664,246213,341359	CBLN1,CRH,GLRA2,NPBWR1,GRID2,GRM3,PENK,S100B,TAC1,SLC5A7,CADPS2,SLC17A8,SYT10
16_Member	GO Biological Processes	GO:0098916	anterograde trans-synaptic signaling	-2.21405	0	13/720	869,1392,2742,2831,2895,2913,5179,6285,6863,60482,93664,246213,341359	CBLN1,CRH,GLRA2,NPBWR1,GRID2,GRM3,PENK,S100B,TAC1,SLC5A7,CADPS2,SLC17A8,SYT10
16_Member	GO Biological Processes	GO:0099537	trans-synaptic signaling	-2.17542	0	13/728	869,1392,2742,2831,2895,2913,5179,6285,6863,60482,93664,246213,341359	CBLN1,CRH,GLRA2,NPBWR1,GRID2,GRM3,PENK,S100B,TAC1,SLC5A7,CADPS2,SLC17A8,SYT10
16_Member	GO Biological Processes	GO:0099536	synaptic signaling	-2.15163	0	13/733	869,1392,2742,2831,2895,2913,5179,6285,6863,60482,93664,246213,341359	CBLN1,CRH,GLRA2,NPBWR1,GRID2,GRM3,PENK,S100B,TAC1,SLC5A7,CADPS2,SLC17A8,SYT10
16_Member	GO Biological Processes	GO:0007218	neuropeptide signaling pathway	-2.00179	0	4/103	2742,2831,5179,6863	GLRA2,NPBWR1,PENK,TAC1
17_Summary	GO Biological Processes	GO:0033273	response to vitamin	-2.18792	0	4/91	429,1592,5179,9227	ASCL1,CYP26A1,PENK,LRAT
17_Member	GO Biological Processes	GO:0033273	response to vitamin	-2.18792	0	4/91	429,1592,5179,9227	ASCL1,CYP26A1,PENK,LRAT
18_Summary	GO Biological Processes	GO:0016202	regulation of striated muscle tissue development	-2.09174	0	5/152	2253,3776,4534,6285,23414	FGF8,KCNK2,MTM1,S100B,ZFPM2
18_Member	GO Biological Processes	GO:0016202	regulation of striated muscle tissue development	-2.09174	0	5/152	2253,3776,4534,6285,23414	FGF8,KCNK2,MTM1,S100B,ZFPM2
18_Member	GO Biological Processes	GO:1901861	regulation of muscle tissue development	-2.05713	0	5/155	2253,3776,4534,6285,23414	FGF8,KCNK2,MTM1,S100B,ZFPM2
18_Member	GO Biological Processes	GO:0048634	regulation of muscle organ development	-2.04578	0	5/156	2253,3776,4534,6285,23414	FGF8,KCNK2,MTM1,S100B,ZFPM2
19_Summary	GO Biological Processes	GO:0055078	sodium ion homeostasis	-2.06129	0	3/52	6338,6863,7021	SCNN1B,TAC1,TFAP2B
19_Member	GO Biological Processes	GO:0055078	sodium ion homeostasis	-2.06129	0	3/52	6338,6863,7021	SCNN1B,TAC1,TFAP2B
20_Summary	GO Biological Processes	GO:0001817	regulation of cytokine production	-2.05003	0	13/755	347,695,3082,3394,5336,5441,10394,10622,28984,54718,55601,84632,147945	APOD,BTK,HGF,IRF8,PLCG2,POLR2L,PRG3,POLR3G,RGCC,BTN2A3P,DDX60,AFAP1L2,NLRP4
20_Member	GO Biological Processes	GO:0001817	regulation of cytokine production	-2.05003	0	13/755	347,695,3082,3394,5336,5441,10394,10622,28984,54718,55601,84632,147945	APOD,BTK,HGF,IRF8,PLCG2,POLR2L,PRG3,POLR3G,RGCC,BTN2A3P,DDX60,AFAP1L2,NLRP4

## Sheet: NBS1_DOWN 210 enrichment analys
GroupID	Category	Term	Description	LogP	Log(q-value)	InTerm_InList	Genes	Symbols
1_Summary	GO Biological Processes	GO:0006935	chemotaxis	-6.29267	-2.25374	20/649	652,1588,1600,1906,2043,2247,3673,3958,5015,5080,5355,9211,9369,10678,10752,23767,23768,55079,57007,120425,2263,6277,6722,57611,139065,8826,10461,10653	BMP4,CYP19A1,DAB1,EDN1,EPHA4,FGF2,ITGA2,LGALS3,OTX2,PAX6,PLP2,LGI1,NRXN3,B3GNT2,CHL1,FLRT3,FLRT2,FEZF2,ACKR3,JAML,FGFR2,S100A6,SRF,ISLR2,SLITRK4,IQGAP1,MERTK,SPINT2
1_Member	GO Biological Processes	GO:0006935	chemotaxis	-6.29267	-2.25374	20/649	652,1588,1600,1906,2043,2247,3673,3958,5015,5080,5355,9211,9369,10678,10752,23767,23768,55079,57007,120425	BMP4,CYP19A1,DAB1,EDN1,EPHA4,FGF2,ITGA2,LGALS3,OTX2,PAX6,PLP2,LGI1,NRXN3,B3GNT2,CHL1,FLRT3,FLRT2,FEZF2,ACKR3,JAML
1_Member	GO Biological Processes	GO:0042330	taxis	-6.27182	-2.25374	20/651	652,1588,1600,1906,2043,2247,3673,3958,5015,5080,5355,9211,9369,10678,10752,23767,23768,55079,57007,120425	BMP4,CYP19A1,DAB1,EDN1,EPHA4,FGF2,ITGA2,LGALS3,OTX2,PAX6,PLP2,LGI1,NRXN3,B3GNT2,CHL1,FLRT3,FLRT2,FEZF2,ACKR3,JAML
1_Member	GO Biological Processes	GO:0007409	axonogenesis	-5.58539	-1.75913	16/478	1600,2043,2263,5015,5080,6277,6722,9211,9369,10678,10752,23767,23768,55079,57611,139065	DAB1,EPHA4,FGFR2,OTX2,PAX6,S100A6,SRF,LGI1,NRXN3,B3GNT2,CHL1,FLRT3,FLRT2,FEZF2,ISLR2,SLITRK4
1_Member	GO Biological Processes	GO:0061564	axon development	-5.06097	-1.52001	16/526	1600,2043,2263,5015,5080,6277,6722,9211,9369,10678,10752,23767,23768,55079,57611,139065	DAB1,EPHA4,FGFR2,OTX2,PAX6,S100A6,SRF,LGI1,NRXN3,B3GNT2,CHL1,FLRT3,FLRT2,FEZF2,ISLR2,SLITRK4
1_Member	GO Biological Processes	GO:0007411	axon guidance	-4.63063	-1.18621	11/280	1600,2043,5015,5080,9211,9369,10678,10752,23767,23768,55079	DAB1,EPHA4,OTX2,PAX6,LGI1,NRXN3,B3GNT2,CHL1,FLRT3,FLRT2,FEZF2
1_Member	GO Biological Processes	GO:0097485	neuron projection guidance	-4.60223	-1.18621	11/282	1600,2043,5015,5080,9211,9369,10678,10752,23767,23768,55079	DAB1,EPHA4,OTX2,PAX6,LGI1,NRXN3,B3GNT2,CHL1,FLRT3,FLRT2,FEZF2
1_Member	GO Biological Processes	GO:0048812	neuron projection morphogenesis	-4.43537	-1.0705	17/658	1600,2043,2263,5015,5080,6277,6722,8826,9211,9369,10678,10752,23767,23768,55079,57611,139065	DAB1,EPHA4,FGFR2,OTX2,PAX6,S100A6,SRF,IQGAP1,LGI1,NRXN3,B3GNT2,CHL1,FLRT3,FLRT2,FEZF2,ISLR2,SLITRK4
1_Member	GO Biological Processes	GO:0048667	cell morphogenesis involved in neuron differentiation	-4.38335	-1.06425	16/598	1600,2043,2263,5015,5080,6277,6722,9211,9369,10678,10752,23767,23768,55079,57611,139065	DAB1,EPHA4,FGFR2,OTX2,PAX6,S100A6,SRF,LGI1,NRXN3,B3GNT2,CHL1,FLRT3,FLRT2,FEZF2,ISLR2,SLITRK4
1_Member	GO Biological Processes	GO:0120039	plasma membrane bounded cell projection morphogenesis	-4.32199	-1.05028	17/672	1600,2043,2263,5015,5080,6277,6722,8826,9211,9369,10678,10752,23767,23768,55079,57611,139065	DAB1,EPHA4,FGFR2,OTX2,PAX6,S100A6,SRF,IQGAP1,LGI1,NRXN3,B3GNT2,CHL1,FLRT3,FLRT2,FEZF2,ISLR2,SLITRK4
1_Member	GO Biological Processes	GO:0048858	cell projection morphogenesis	-4.29021	-1.05028	17/676	1600,2043,2263,5015,5080,6277,6722,8826,9211,9369,10678,10752,23767,23768,55079,57611,139065	DAB1,EPHA4,FGFR2,OTX2,PAX6,S100A6,SRF,IQGAP1,LGI1,NRXN3,B3GNT2,CHL1,FLRT3,FLRT2,FEZF2,ISLR2,SLITRK4
1_Member	GO Biological Processes	GO:0000904	cell morphogenesis involved in differentiation	-4.20737	-1.00221	18/756	1600,2043,2263,5015,5080,6277,6722,9211,9369,10461,10653,10678,10752,23767,23768,55079,57611,139065	DAB1,EPHA4,FGFR2,OTX2,PAX6,S100A6,SRF,LGI1,NRXN3,MERTK,SPINT2,B3GNT2,CHL1,FLRT3,FLRT2,FEZF2,ISLR2,SLITRK4
1_Member	GO Biological Processes	GO:0032990	cell part morphogenesis	-4.13519	-0.962215	17/696	1600,2043,2263,5015,5080,6277,6722,8826,9211,9369,10678,10752,23767,23768,55079,57611,139065	DAB1,EPHA4,FGFR2,OTX2,PAX6,S100A6,SRF,IQGAP1,LGI1,NRXN3,B3GNT2,CHL1,FLRT3,FLRT2,FEZF2,ISLR2,SLITRK4
2_Summary	GO Biological Processes	GO:0051962	positive regulation of nervous system development	-5.41698	-1.75913	17/552	482,652,1600,2043,5080,5121,5176,5274,6722,8826,23767,23768,55079,57554,57611,64211,139065,1906,3673,2213,8814	ATP1B2,BMP4,DAB1,EPHA4,PAX6,PCP4,SERPINF1,SERPINI1,SRF,IQGAP1,FLRT3,FLRT2,FEZF2,LRRC7,ISLR2,LHX5,SLITRK4,EDN1,ITGA2,FCGR2B,CDKL1
2_Member	GO Biological Processes	GO:0051962	positive regulation of nervous system development	-5.41698	-1.75913	17/552	482,652,1600,2043,5080,5121,5176,5274,6722,8826,23767,23768,55079,57554,57611,64211,139065	ATP1B2,BMP4,DAB1,EPHA4,PAX6,PCP4,SERPINF1,SERPINI1,SRF,IQGAP1,FLRT3,FLRT2,FEZF2,LRRC7,ISLR2,LHX5,SLITRK4
2_Member	GO Biological Processes	GO:0045666	positive regulation of neuron differentiation	-4.07862	-0.935606	12/380	482,652,1600,2043,5121,5176,5274,6722,8826,55079,57554,57611	ATP1B2,BMP4,DAB1,EPHA4,PCP4,SERPINF1,SERPINI1,SRF,IQGAP1,FEZF2,LRRC7,ISLR2
2_Member	GO Biological Processes	GO:0050769	positive regulation of neurogenesis	-3.67416	-0.698902	13/484	482,652,1600,2043,5080,5121,5176,5274,6722,8826,55079,57554,57611	ATP1B2,BMP4,DAB1,EPHA4,PAX6,PCP4,SERPINF1,SERPINI1,SRF,IQGAP1,FEZF2,LRRC7,ISLR2
2_Member	GO Biological Processes	GO:0010720	positive regulation of cell development	-3.54218	-0.621015	14/567	482,652,1600,1906,2043,5080,5121,5176,5274,6722,8826,55079,57554,57611	ATP1B2,BMP4,DAB1,EDN1,EPHA4,PAX6,PCP4,SERPINF1,SERPINI1,SRF,IQGAP1,FEZF2,LRRC7,ISLR2
2_Member	GO Biological Processes	GO:0010976	positive regulation of neuron projection development	-2.51741	-0.224083	8/291	482,2043,5176,5274,6722,8826,57554,57611	ATP1B2,EPHA4,SERPINF1,SERPINI1,SRF,IQGAP1,LRRC7,ISLR2
2_Member	GO Biological Processes	GO:0045664	regulation of neuron differentiation	-2.41387	-0.198568	13/667	482,652,1600,2043,5080,5121,5176,5274,6722,8826,55079,57554,57611	ATP1B2,BMP4,DAB1,EPHA4,PAX6,PCP4,SERPINF1,SERPINI1,SRF,IQGAP1,FEZF2,LRRC7,ISLR2
2_Member	GO Biological Processes	GO:0031346	positive regulation of cell projection organization	-2.24742	-0.145448	9/393	482,2043,3673,5176,5274,6722,8826,57554,57611	ATP1B2,EPHA4,ITGA2,SERPINF1,SERPINI1,SRF,IQGAP1,LRRC7,ISLR2
2_Member	GO Biological Processes	GO:0031344	regulation of cell projection organization	-2.12842	-0.0926195	13/723	482,1600,2043,2213,3673,5176,5274,6722,8814,8826,55079,57554,57611	ATP1B2,DAB1,EPHA4,FCGR2B,ITGA2,SERPINF1,SERPINI1,SRF,CDKL1,IQGAP1,FEZF2,LRRC7,ISLR2
3_Summary	GO Biological Processes	GO:0007610	behavior	-5.37927	-1.75913	18/617	482,525,1600,2043,5176,6722,7200,9369,10396,10752,22829,23208,23657,55079,63951,85445,127534,139411,777,1906,2555,5334,9211,9990,388336	ATP1B2,ATP6V1B1,DAB1,EPHA4,SERPINF1,SRF,TRH,NRXN3,ATP8A1,CHL1,NLGN4Y,SYT11,SLC7A11,FEZF2,DMRTA1,CNTNAP4,GJB4,PTCHD1,CACNA1E,EDN1,GABRA2,PLCL1,LGI1,SLC12A6,SHISA6
3_Member	GO Biological Processes	GO:0007610	behavior	-5.37927	-1.75913	18/617	482,525,1600,2043,5176,6722,7200,9369,10396,10752,22829,23208,23657,55079,63951,85445,127534,139411	ATP1B2,ATP6V1B1,DAB1,EPHA4,SERPINF1,SRF,TRH,NRXN3,ATP8A1,CHL1,NLGN4Y,SYT11,SLC7A11,FEZF2,DMRTA1,CNTNAP4,GJB4,PTCHD1
3_Member	GO Biological Processes	GO:0050890	cognition	-3.06262	-0.411122	9/297	5176,6722,9369,10396,10752,22829,23208,23657,139411	SERPINF1,SRF,NRXN3,ATP8A1,CHL1,NLGN4Y,SYT11,SLC7A11,PTCHD1
3_Member	GO Biological Processes	GO:0007612	learning	-2.88829	-0.368523	6/144	6722,9369,10396,22829,23208,23657	SRF,NRXN3,ATP8A1,NLGN4Y,SYT11,SLC7A11
3_Member	GO Biological Processes	GO:0007611	learning or memory	-2.84128	-0.364966	8/258	5176,6722,9369,10396,22829,23208,23657,139411	SERPINF1,SRF,NRXN3,ATP8A1,NLGN4Y,SYT11,SLC7A11,PTCHD1
3_Member	GO Biological Processes	GO:0007268	chemical synaptic transmission	-2.55237	-0.241865	14/720	777,1906,2043,2555,5334,6722,9211,9990,22829,23208,23657,85445,139411,388336	CACNA1E,EDN1,EPHA4,GABRA2,PLCL1,SRF,LGI1,SLC12A6,NLGN4Y,SYT11,SLC7A11,CNTNAP4,PTCHD1,SHISA6
3_Member	GO Biological Processes	GO:0098916	anterograde trans-synaptic signaling	-2.55237	-0.241865	14/720	777,1906,2043,2555,5334,6722,9211,9990,22829,23208,23657,85445,139411,388336	CACNA1E,EDN1,EPHA4,GABRA2,PLCL1,SRF,LGI1,SLC12A6,NLGN4Y,SYT11,SLC7A11,CNTNAP4,PTCHD1,SHISA6
3_Member	GO Biological Processes	GO:0099537	trans-synaptic signaling	-2.50951	-0.224083	14/728	777,1906,2043,2555,5334,6722,9211,9990,22829,23208,23657,85445,139411,388336	CACNA1E,EDN1,EPHA4,GABRA2,PLCL1,SRF,LGI1,SLC12A6,NLGN4Y,SYT11,SLC7A11,CNTNAP4,PTCHD1,SHISA6
3_Member	GO Biological Processes	GO:0099536	synaptic signaling	-2.48309	-0.224083	14/733	777,1906,2043,2555,5334,6722,9211,9990,22829,23208,23657,85445,139411,388336	CACNA1E,EDN1,EPHA4,GABRA2,PLCL1,SRF,LGI1,SLC12A6,NLGN4Y,SYT11,SLC7A11,CNTNAP4,PTCHD1,SHISA6
3_Member	GO Biological Processes	GO:0050804	modulation of chemical synaptic transmission	-2.3514	-0.167849	10/450	1906,2043,5334,6722,9211,22829,23208,23657,85445,388336	EDN1,EPHA4,PLCL1,SRF,LGI1,NLGN4Y,SYT11,SLC7A11,CNTNAP4,SHISA6
3_Member	GO Biological Processes	GO:0099177	regulation of trans-synaptic signaling	-2.34472	-0.167849	10/451	1906,2043,5334,6722,9211,22829,23208,23657,85445,388336	EDN1,EPHA4,PLCL1,SRF,LGI1,NLGN4Y,SYT11,SLC7A11,CNTNAP4,SHISA6
3_Member	GO Biological Processes	GO:0035176	social behavior	-2.06063	-0.0779877	3/51	9369,22829,139411	NRXN3,NLGN4Y,PTCHD1
3_Member	GO Biological Processes	GO:0051703	intraspecies interaction between organisms	-2.06063	-0.0779877	3/51	9369,22829,139411	NRXN3,NLGN4Y,PTCHD1
4_Summary	GO Biological Processes	GO:0006767	water-soluble vitamin metabolic process	-4.00821	-0.893221	6/89	5167,6472,10797,29968,55350,160428,23657,55258,79094	ENPP1,SHMT2,MTHFD2,PSAT1,VNN3,ALDH1L2,SLC7A11,THNSL2,CHAC1
4_Member	GO Biological Processes	GO:0006767	water-soluble vitamin metabolic process	-4.00821	-0.893221	6/89	5167,6472,10797,29968,55350,160428	ENPP1,SHMT2,MTHFD2,PSAT1,VNN3,ALDH1L2
4_Member	Reactome Gene Sets	R-HSA-196757	Metabolism of folate and pterines	-3.45718	-0.569437	3/17	6472,10797,160428	SHMT2,MTHFD2,ALDH1L2
4_Member	GO Biological Processes	GO:0046653	tetrahydrofolate metabolic process	-3.30866	-0.494709	3/19	6472,10797,160428	SHMT2,MTHFD2,ALDH1L2
4_Member	GO Biological Processes	GO:0009069	serine family amino acid metabolic process	-3.24651	-0.463724	4/46	6472,23657,29968,55258	SHMT2,SLC7A11,PSAT1,THNSL2
4_Member	KEGG Pathway	hsa00670	One carbon pool by folate	-3.24073	-0.463724	3/20	6472,10797,160428	SHMT2,MTHFD2,ALDH1L2
4_Member	GO Biological Processes	GO:0046655	folic acid metabolic process	-3.17643	-0.444195	3/21	6472,10797,160428	SHMT2,MTHFD2,ALDH1L2
4_Member	GO Biological Processes	GO:0006766	vitamin metabolic process	-3.033	-0.404086	6/135	5167,6472,10797,29968,55350,160428	ENPP1,SHMT2,MTHFD2,PSAT1,VNN3,ALDH1L2
4_Member	GO Biological Processes	GO:0006730	one-carbon metabolic process	-2.85002	-0.364966	3/27	6472,10797,160428	SHMT2,MTHFD2,ALDH1L2
4_Member	GO Biological Processes	GO:0006760	folic acid-containing compound metabolic process	-2.75866	-0.346756	3/29	6472,10797,160428	SHMT2,MTHFD2,ALDH1L2
4_Member	GO Biological Processes	GO:0042558	pteridine-containing compound metabolic process	-2.52133	-0.224083	3/35	6472,10797,160428	SHMT2,MTHFD2,ALDH1L2
4_Member	GO Biological Processes	GO:0006575	cellular modified amino acid metabolic process	-2.10373	-0.0895627	6/208	6472,10797,23657,55350,79094,160428	SHMT2,MTHFD2,SLC7A11,VNN3,CHAC1,ALDH1L2
4_Member	GO Biological Processes	GO:0043648	dicarboxylic acid metabolic process	-2.03083	-0.0639053	4/99	6472,10797,23657,160428	SHMT2,MTHFD2,SLC7A11,ALDH1L2
5_Summary	GO Biological Processes	GO:0086065	cell communication involved in cardiac conduction	-3.96159	-0.872933	5/57	287,482,1829,1832,51086,1906,3673,6722,8613,23657,80139,1010,2043,8826	ANK2,ATP1B2,DSG2,DSP,TNNI3K,EDN1,ITGA2,SRF,PLPP3,SLC7A11,ZNF703,CDH12,EPHA4,IQGAP1
5_Member	GO Biological Processes	GO:0086065	cell communication involved in cardiac conduction	-3.96159	-0.872933	5/57	287,482,1829,1832,51086	ANK2,ATP1B2,DSG2,DSP,TNNI3K
5_Member	GO Biological Processes	GO:0086069	bundle of His cell to Purkinje myocyte communication	-3.72063	-0.698902	3/14	1829,1832,51086	DSG2,DSP,TNNI3K
5_Member	GO Biological Processes	GO:0006937	regulation of muscle contraction	-3.22653	-0.463724	7/172	287,1829,1832,1906,3673,6722,51086	ANK2,DSG2,DSP,EDN1,ITGA2,SRF,TNNI3K
5_Member	GO Biological Processes	GO:0034109	homotypic cell-cell adhesion	-3.17224	-0.444195	5/84	1829,1832,8613,23657,80139	DSG2,DSP,PLPP3,SLC7A11,ZNF703
5_Member	GO Biological Processes	GO:0034330	cell junction organization	-3.04215	-0.404281	9/299	287,1010,1829,1832,2043,3673,6722,8826,80139	ANK2,CDH12,DSG2,DSP,EPHA4,ITGA2,SRF,IQGAP1,ZNF703
5_Member	GO Biological Processes	GO:0034332	adherens junction organization	-2.82743	-0.364966	6/148	1010,1832,2043,3673,8826,80139	CDH12,DSP,EPHA4,ITGA2,IQGAP1,ZNF703
5_Member	GO Biological Processes	GO:0002027	regulation of heart rate	-2.81213	-0.364966	5/101	287,1829,1832,1906,51086	ANK2,DSG2,DSP,EDN1,TNNI3K
5_Member	GO Biological Processes	GO:0098901	regulation of cardiac muscle cell action potential	-2.55762	-0.241865	3/34	287,1829,1832	ANK2,DSG2,DSP
5_Member	GO Biological Processes	GO:0086005	ventricular cardiac muscle cell action potential	-2.41899	-0.198568	3/38	287,1829,1832	ANK2,DSG2,DSP
5_Member	GO Biological Processes	GO:0086091	regulation of heart rate by cardiac conduction	-2.41899	-0.198568	3/38	287,1829,1832	ANK2,DSG2,DSP
5_Member	GO Biological Processes	GO:0055117	regulation of cardiac muscle contraction	-2.31669	-0.167849	4/82	287,1829,1832,51086	ANK2,DSG2,DSP,TNNI3K
5_Member	GO Biological Processes	GO:0086004	regulation of cardiac muscle cell contraction	-2.26691	-0.154515	3/43	287,1829,1832	ANK2,DSG2,DSP
5_Member	GO Biological Processes	GO:0090257	regulation of muscle system process	-2.24184	-0.145448	7/257	287,1829,1832,1906,3673,6722,51086	ANK2,DSG2,DSP,EDN1,ITGA2,SRF,TNNI3K
5_Member	GO Biological Processes	GO:1903115	regulation of actin filament-based movement	-2.15883	-0.106899	3/47	287,1829,1832	ANK2,DSG2,DSP
5_Member	GO Biological Processes	GO:0035637	multicellular organismal signaling	-2.12337	-0.0905267	6/206	287,482,1829,1832,3673,51086	ANK2,ATP1B2,DSG2,DSP,ITGA2,TNNI3K
5_Member	GO Biological Processes	GO:0061337	cardiac conduction	-2.10332	-0.0895627	5/148	287,482,1829,1832,51086	ANK2,ATP1B2,DSG2,DSP,TNNI3K
5_Member	GO Biological Processes	GO:0006942	regulation of striated muscle contraction	-2.06132	-0.0779877	4/97	287,1829,1832,51086	ANK2,DSG2,DSP,TNNI3K
6_Summary	GO Biological Processes	GO:0002921	negative regulation of humoral immune response	-3.934	-0.870164	3/12	1604,2213,11005	CD55,FCGR2B,SPINK5
6_Member	GO Biological Processes	GO:0002921	negative regulation of humoral immune response	-3.934	-0.870164	3/12	1604,2213,11005	CD55,FCGR2B,SPINK5
7_Summary	GO Biological Processes	GO:0042594	response to starvation	-3.69945	-0.698902	8/191	440,1978,29103,79567,81788,143686,220441,643246,6722,3673,595	ASNS,EIF4EBP1,DNAJC15,RIPOR1,NUAK2,SESN3,RNF152,MAP1LC3B2,SRF,ITGA2,CCND1
7_Member	GO Biological Processes	GO:0042594	response to starvation	-3.69945	-0.698902	8/191	440,1978,29103,79567,81788,143686,220441,643246	ASNS,EIF4EBP1,DNAJC15,RIPOR1,NUAK2,SESN3,RNF152,MAP1LC3B2
7_Member	GO Biological Processes	GO:0009267	cellular response to starvation	-3.65628	-0.698902	7/146	440,29103,79567,81788,143686,220441,643246	ASNS,DNAJC15,RIPOR1,NUAK2,SESN3,RNF152,MAP1LC3B2
7_Member	GO Biological Processes	GO:0031669	cellular response to nutrient levels	-3.1127	-0.439028	8/234	440,6722,29103,79567,81788,143686,220441,643246	ASNS,SRF,DNAJC15,RIPOR1,NUAK2,SESN3,RNF152,MAP1LC3B2
7_Member	GO Biological Processes	GO:0031668	cellular response to extracellular stimulus	-2.76818	-0.346756	8/265	440,6722,29103,79567,81788,143686,220441,643246	ASNS,SRF,DNAJC15,RIPOR1,NUAK2,SESN3,RNF152,MAP1LC3B2
7_Member	GO Biological Processes	GO:0071496	cellular response to external stimulus	-2.69327	-0.298446	9/336	440,3673,6722,29103,79567,81788,143686,220441,643246	ASNS,ITGA2,SRF,DNAJC15,RIPOR1,NUAK2,SESN3,RNF152,MAP1LC3B2
7_Member	GO Biological Processes	GO:0031667	response to nutrient levels	-2.49729	-0.224083	11/501	440,595,1978,3673,6722,29103,79567,81788,143686,220441,643246	ASNS,CCND1,EIF4EBP1,ITGA2,SRF,DNAJC15,RIPOR1,NUAK2,SESN3,RNF152,MAP1LC3B2
7_Member	GO Biological Processes	GO:0042149	cellular response to glucose starvation	-2.41899	-0.198568	3/38	440,81788,143686	ASNS,NUAK2,SESN3
7_Member	GO Biological Processes	GO:0009991	response to extracellular stimulus	-2.29119	-0.156774	11/534	440,595,1978,3673,6722,29103,79567,81788,143686,220441,643246	ASNS,CCND1,EIF4EBP1,ITGA2,SRF,DNAJC15,RIPOR1,NUAK2,SESN3,RNF152,MAP1LC3B2
8_Summary	GO Biological Processes	GO:0009611	response to wounding	-3.65881	-0.698902	16/691	1832,1906,2043,2191,2247,2263,3673,5080,6722,7035,10461,23208,23657,23767,79567,120425,1588,2213,5176,11005,525,652,8549,84440,8613,302,595	DSP,EDN1,EPHA4,FAP,FGF2,FGFR2,ITGA2,PAX6,SRF,TFPI,MERTK,SYT11,SLC7A11,FLRT3,RIPOR1,JAML,CYP19A1,FCGR2B,SERPINF1,SPINK5,ATP6V1B1,BMP4,LGR5,RAB11FIP4,PLPP3,ANXA2,CCND1
8_Member	GO Biological Processes	GO:0009611	response to wounding	-3.65881	-0.698902	16/691	1832,1906,2043,2191,2247,2263,3673,5080,6722,7035,10461,23208,23657,23767,79567,120425	DSP,EDN1,EPHA4,FAP,FGF2,FGFR2,ITGA2,PAX6,SRF,TFPI,MERTK,SYT11,SLC7A11,FLRT3,RIPOR1,JAML
8_Member	GO Biological Processes	GO:1903035	negative regulation of response to wounding	-3.05813	-0.411122	5/89	1906,2043,2191,2247,7035	EDN1,EPHA4,FAP,FGF2,TFPI
8_Member	GO Biological Processes	GO:0032102	negative regulation of response to external stimulus	-2.91325	-0.37141	10/376	1588,1906,2043,2191,2213,2247,5176,7035,11005,23208	CYP19A1,EDN1,EPHA4,FAP,FCGR2B,FGF2,SERPINF1,TFPI,SPINK5,SYT11
8_Member	GO Biological Processes	GO:0007423	sensory organ development	-2.63061	-0.26089	12/554	525,652,1906,2043,2263,5080,5176,6722,8549,10461,23657,84440	ATP6V1B1,BMP4,EDN1,EPHA4,FGFR2,PAX6,SERPINF1,SRF,LGR5,MERTK,SLC7A11,RAB11FIP4
8_Member	GO Biological Processes	GO:0042060	wound healing	-2.49379	-0.224083	12/576	1832,1906,2191,2247,2263,3673,6722,7035,10461,23208,23657,120425	DSP,EDN1,FAP,FGF2,FGFR2,ITGA2,SRF,TFPI,MERTK,SYT11,SLC7A11,JAML
8_Member	GO Biological Processes	GO:0061045	negative regulation of wound healing	-2.47636	-0.221709	4/74	1906,2191,2247,7035	EDN1,FAP,FGF2,TFPI
8_Member	GO Biological Processes	GO:1903034	regulation of response to wounding	-2.33443	-0.167849	6/186	1906,2043,2191,2247,7035,8613	EDN1,EPHA4,FAP,FGF2,TFPI,PLPP3
8_Member	GO Biological Processes	GO:0030195	negative regulation of blood coagulation	-2.1086	-0.0905267	3/49	1906,2191,7035	EDN1,FAP,TFPI
8_Member	GO Biological Processes	GO:1900047	negative regulation of hemostasis	-2.08435	-0.0832886	3/50	1906,2191,7035	EDN1,FAP,TFPI
8_Member	GO Biological Processes	GO:0061041	regulation of wound healing	-2.03298	-0.0639053	5/154	1906,2191,2247,7035,8613	EDN1,FAP,FGF2,TFPI,PLPP3
8_Member	GO Biological Processes	GO:0050819	negative regulation of coagulation	-2.01475	-0.0616318	3/53	1906,2191,7035	EDN1,FAP,TFPI
8_Member	GO Biological Processes	GO:0050878	regulation of body fluid levels	-2.00267	-0.0583093	10/507	302,525,595,1906,2191,3673,6722,7035,10461,23657	ANXA2,ATP6V1B1,CCND1,EDN1,FAP,ITGA2,SRF,TFPI,MERTK,SLC7A11
9_Summary	GO Biological Processes	GO:0045861	negative regulation of proteolysis	-3.57747	-0.638571	11/368	1604,2043,5176,5274,7035,9709,10653,11005,26998,51050,79094,3958,8826,27328,57718	CD55,EPHA4,SERPINF1,SERPINI1,TFPI,HERPUD1,SPINT2,SPINK5,FETUB,PI15,CHAC1,LGALS3,IQGAP1,PCDH11X,PPP4R4
9_Member	GO Biological Processes	GO:0045861	negative regulation of proteolysis	-3.57747	-0.638571	11/368	1604,2043,5176,5274,7035,9709,10653,11005,26998,51050,79094	CD55,EPHA4,SERPINF1,SERPINI1,TFPI,HERPUD1,SPINT2,SPINK5,FETUB,PI15,CHAC1
9_Member	GO Biological Processes	GO:0051346	negative regulation of hydrolase activity	-3.23625	-0.463724	12/470	3958,5176,5274,7035,8826,9709,10653,11005,26998,27328,51050,57718	LGALS3,SERPINF1,SERPINI1,TFPI,IQGAP1,HERPUD1,SPINT2,SPINK5,FETUB,PCDH11X,PI15,PPP4R4
9_Member	GO Biological Processes	GO:0010466	negative regulation of peptidase activity	-2.75795	-0.346756	8/266	5176,5274,7035,9709,10653,11005,26998,51050	SERPINF1,SERPINI1,TFPI,HERPUD1,SPINT2,SPINK5,FETUB,PI15
9_Member	GO Biological Processes	GO:0010951	negative regulation of endopeptidase activity	-2.2782	-0.154515	7/253	5176,5274,7035,9709,10653,11005,26998	SERPINF1,SERPINI1,TFPI,HERPUD1,SPINT2,SPINK5,FETUB
10_Summary	GO Biological Processes	GO:0032870	cellular response to hormone stimulus	-3.51439	-0.610257	16/712	440,525,652,896,1906,1978,3673,5167,5176,7035,7200,8284,8549,55971,80139,143686,595,51246,2043,2247,2263,5015,8826,10461,23767,23768,2213	ASNS,ATP6V1B1,BMP4,CCND3,EDN1,EIF4EBP1,ITGA2,ENPP1,SERPINF1,TFPI,TRH,KDM5D,LGR5,BAIAP2L1,ZNF703,SESN3,CCND1,SHISA5,EPHA4,FGF2,FGFR2,OTX2,IQGAP1,MERTK,FLRT3,FLRT2,FCGR2B
10_Member	GO Biological Processes	GO:0032870	cellular response to hormone stimulus	-3.51439	-0.610257	16/712	440,525,652,896,1906,1978,3673,5167,5176,7035,7200,8284,8549,55971,80139,143686	ASNS,ATP6V1B1,BMP4,CCND3,EDN1,EIF4EBP1,ITGA2,ENPP1,SERPINF1,TFPI,TRH,KDM5D,LGR5,BAIAP2L1,ZNF703,SESN3
10_Member	GO Biological Processes	GO:0008286	insulin receptor signaling pathway	-2.87288	-0.364966	6/145	525,896,1978,5167,55971,143686	ATP6V1B1,CCND3,EIF4EBP1,ENPP1,BAIAP2L1,SESN3
10_Member	GO Biological Processes	GO:0046626	regulation of insulin receptor signaling pathway	-2.60977	-0.255036	4/68	896,5167,55971,143686	CCND3,ENPP1,BAIAP2L1,SESN3
10_Member	KEGG Pathway	hsa04115	p53 signaling pathway	-2.58662	-0.255036	4/69	595,896,51246,143686	CCND1,CCND3,SHISA5,SESN3
10_Member	GO Biological Processes	GO:0007169	transmembrane receptor protein tyrosine kinase signaling pathway	-2.46217	-0.215408	14/737	525,896,1978,2043,2247,2263,5015,5167,8826,10461,23767,23768,55971,143686	ATP6V1B1,CCND3,EIF4EBP1,EPHA4,FGF2,FGFR2,OTX2,ENPP1,IQGAP1,MERTK,FLRT3,FLRT2,BAIAP2L1,SESN3
10_Member	GO Biological Processes	GO:1900076	regulation of cellular response to insulin stimulus	-2.43463	-0.201883	4/76	896,5167,55971,143686	CCND3,ENPP1,BAIAP2L1,SESN3
10_Member	GO Biological Processes	GO:1901653	cellular response to peptide	-2.21957	-0.1347	9/397	525,896,1906,1978,2043,2213,5167,55971,143686	ATP6V1B1,CCND3,EDN1,EIF4EBP1,EPHA4,FCGR2B,ENPP1,BAIAP2L1,SESN3
11_Summary	GO Biological Processes	GO:0008543	fibroblast growth factor receptor signaling pathway	-3.38021	-0.531879	6/116	2247,2263,5015,8826,23767,23768	FGF2,FGFR2,OTX2,IQGAP1,FLRT3,FLRT2
11_Member	GO Biological Processes	GO:0008543	fibroblast growth factor receptor signaling pathway	-3.38021	-0.531879	6/116	2247,2263,5015,8826,23767,23768	FGF2,FGFR2,OTX2,IQGAP1,FLRT3,FLRT2
11_Member	GO Biological Processes	GO:0044344	cellular response to fibroblast growth factor stimulus	-2.88829	-0.368523	6/144	2247,2263,5015,8826,23767,23768	FGF2,FGFR2,OTX2,IQGAP1,FLRT3,FLRT2
11_Member	GO Biological Processes	GO:0071774	response to fibroblast growth factor	-2.78309	-0.346756	6/151	2247,2263,5015,8826,23767,23768	FGF2,FGFR2,OTX2,IQGAP1,FLRT3,FLRT2
11_Member	Reactome Gene Sets	R-HSA-5654687	Downstream signaling of activated FGFR1	-2.67397	-0.284285	3/31	2247,23767,23768	FGF2,FLRT3,FLRT2
11_Member	Reactome Gene Sets	R-HSA-190236	Signaling by FGFR	-2.22585	-0.13719	4/87	2247,2263,23767,23768	FGF2,FGFR2,FLRT3,FLRT2
11_Member	Reactome Gene Sets	R-HSA-5654736	Signaling by FGFR1	-2.08435	-0.0832886	3/50	2247,23767,23768	FGF2,FLRT3,FLRT2
12_Summary	GO Biological Processes	GO:0007507	heart development	-3.37687	-0.531879	14/589	287,652,1829,1832,1906,2247,2263,6722,8814,11174,23767,23768,55553,653275,302,2191,5080,5176,9990,11005,23670,57007,57674,5015,5167,139411,3673,525,4904,10653,23657,595,896,1600,2043,5570,8826,10461,25849,55507,8549,1588,55079	ANK2,BMP4,DSG2,DSP,EDN1,FGF2,FGFR2,SRF,CDKL1,ADAMTS6,FLRT3,FLRT2,SOX6,CFC1B,ANXA2,FAP,PAX6,SERPINF1,SLC12A6,SPINK5,CEMIP2,ACKR3,RNF213,OTX2,ENPP1,PTCHD1,ITGA2,ATP6V1B1,YBX1,SPINT2,SLC7A11,CCND1,CCND3,DAB1,EPHA4,PKIB,IQGAP1,MERTK,PARM1,GPRC5D,LGR5,CYP19A1,FEZF2
12_Member	GO Biological Processes	GO:0007507	heart development	-3.37687	-0.531879	14/589	287,652,1829,1832,1906,2247,2263,6722,8814,11174,23767,23768,55553,653275	ANK2,BMP4,DSG2,DSP,EDN1,FGF2,FGFR2,SRF,CDKL1,ADAMTS6,FLRT3,FLRT2,SOX6,CFC1B
12_Member	GO Biological Processes	GO:0048738	cardiac muscle tissue development	-3.1127	-0.439028	8/234	652,1829,1832,1906,2247,2263,6722,55553	BMP4,DSG2,DSP,EDN1,FGF2,FGFR2,SRF,SOX6
12_Member	GO Biological Processes	GO:0001568	blood vessel development	-3.10492	-0.439028	16/777	302,652,1906,2191,2247,2263,5080,5176,6722,9990,11005,11174,23670,57007,57674,653275	ANXA2,BMP4,EDN1,FAP,FGF2,FGFR2,PAX6,SERPINF1,SRF,SLC12A6,SPINK5,ADAMTS6,CEMIP2,ACKR3,RNF213,CFC1B
12_Member	GO Biological Processes	GO:0007224	smoothened signaling pathway	-2.93529	-0.37141	6/141	652,2263,5015,5080,5167,139411	BMP4,FGFR2,OTX2,PAX6,ENPP1,PTCHD1
12_Member	GO Biological Processes	GO:0001525	angiogenesis	-2.84766	-0.364966	13/594	302,652,1906,2191,2247,2263,5176,6722,9990,11005,23670,57007,57674	ANXA2,BMP4,EDN1,FAP,FGF2,FGFR2,SERPINF1,SRF,SLC12A6,SPINK5,CEMIP2,ACKR3,RNF213
12_Member	GO Biological Processes	GO:0048661	positive regulation of smooth muscle cell proliferation	-2.81213	-0.364966	5/101	652,1906,2247,2263,3673	BMP4,EDN1,FGF2,FGFR2,ITGA2
12_Member	GO Biological Processes	GO:0055024	regulation of cardiac muscle tissue development	-2.81213	-0.364966	5/101	652,1906,2247,2263,55553	BMP4,EDN1,FGF2,FGFR2,SOX6
12_Member	GO Biological Processes	GO:0048598	embryonic morphogenesis	-2.80901	-0.364966	13/600	525,652,1906,2247,2263,3673,4904,5015,5080,6722,10653,23767,653275	ATP6V1B1,BMP4,EDN1,FGF2,FGFR2,ITGA2,YBX1,OTX2,PAX6,SRF,SPINT2,FLRT3,CFC1B
12_Member	GO Biological Processes	GO:0055025	positive regulation of cardiac muscle tissue development	-2.75738	-0.346756	4/62	652,1906,2247,2263	BMP4,EDN1,FGF2,FGFR2
12_Member	GO Biological Processes	GO:0048333	mesodermal cell differentiation	-2.52133	-0.224083	3/35	652,2263,3673	BMP4,FGFR2,ITGA2
12_Member	GO Biological Processes	GO:0003205	cardiac chamber development	-2.48778	-0.224083	6/173	287,652,1832,2263,6722,11174	ANK2,BMP4,DSP,FGFR2,SRF,ADAMTS6
12_Member	GO Biological Processes	GO:0001707	mesoderm formation	-2.45533	-0.215408	4/75	652,2263,3673,6722	BMP4,FGFR2,ITGA2,SRF
12_Member	GO Biological Processes	GO:0048332	mesoderm morphogenesis	-2.41424	-0.198568	4/77	652,2263,3673,6722	BMP4,FGFR2,ITGA2,SRF
12_Member	GO Biological Processes	GO:0061138	morphogenesis of a branching epithelium	-2.36859	-0.17334	6/183	652,1906,2247,2263,6722,10653	BMP4,EDN1,FGF2,FGFR2,SRF,SPINT2
12_Member	GO Biological Processes	GO:0051147	regulation of muscle cell differentiation	-2.34574	-0.167849	6/185	652,1906,2263,4904,6722,55553	BMP4,EDN1,FGFR2,YBX1,SRF,SOX6
12_Member	GO Biological Processes	GO:0048286	lung alveolus development	-2.32526	-0.167849	3/41	652,2263,23657	BMP4,FGFR2,SLC7A11
12_Member	GO Biological Processes	GO:0007369	gastrulation	-2.31205	-0.166125	6/188	652,2263,3673,5015,6722,653275	BMP4,FGFR2,ITGA2,OTX2,SRF,CFC1B
12_Member	GO Biological Processes	GO:0048514	blood vessel morphogenesis	-2.29214	-0.156774	13/690	302,652,1906,2191,2247,2263,5176,6722,9990,11005,23670,57007,57674	ANXA2,BMP4,EDN1,FAP,FGF2,FGFR2,SERPINF1,SRF,SLC12A6,SPINK5,CEMIP2,ACKR3,RNF213
12_Member	GO Biological Processes	GO:0051347	positive regulation of transferase activity	-2.28186	-0.154515	13/692	595,652,896,1600,1906,2043,2247,2263,5570,8826,10461,25849,55507	CCND1,BMP4,CCND3,DAB1,EDN1,EPHA4,FGF2,FGFR2,PKIB,IQGAP1,MERTK,PARM1,GPRC5D
12_Member	GO Biological Processes	GO:0009798	axis specification	-2.26143	-0.154515	4/85	652,5015,5080,6722	BMP4,OTX2,PAX6,SRF
12_Member	GO Biological Processes	GO:0045844	positive regulation of striated muscle tissue development	-2.26143	-0.154515	4/85	652,1906,2247,2263	BMP4,EDN1,FGF2,FGFR2
12_Member	GO Biological Processes	GO:0048636	positive regulation of muscle organ development	-2.26143	-0.154515	4/85	652,1906,2247,2263	BMP4,EDN1,FGF2,FGFR2
12_Member	GO Biological Processes	GO:1901863	positive regulation of muscle tissue development	-2.24352	-0.145448	4/86	652,1906,2247,2263	BMP4,EDN1,FGF2,FGFR2
12_Member	GO Biological Processes	GO:0060562	epithelial tube morphogenesis	-2.21599	-0.1347	8/327	652,1906,2043,2247,2263,6722,8549,10653	BMP4,EDN1,EPHA4,FGF2,FGFR2,SRF,LGR5,SPINT2
12_Member	GO Biological Processes	GO:0001763	morphogenesis of a branching structure	-2.19413	-0.119344	6/199	652,1906,2247,2263,6722,10653	BMP4,EDN1,FGF2,FGFR2,SRF,SPINT2
12_Member	GO Biological Processes	GO:0001655	urogenital system development	-2.19294	-0.119344	8/330	652,1588,2043,2247,2263,5176,8549,8826	BMP4,CYP19A1,EPHA4,FGF2,FGFR2,SERPINF1,LGR5,IQGAP1
12_Member	GO Biological Processes	GO:0072073	kidney epithelium development	-2.1773	-0.108615	5/142	652,2043,2247,2263,8826	BMP4,EPHA4,FGF2,FGFR2,IQGAP1
12_Member	GO Biological Processes	GO:0051150	regulation of smooth muscle cell differentiation	-2.15883	-0.106899	3/47	652,2263,6722	BMP4,FGFR2,SRF
12_Member	GO Biological Processes	GO:0055023	positive regulation of cardiac muscle tissue growth	-2.13342	-0.0953505	3/48	1906,2247,2263	EDN1,FGF2,FGFR2
12_Member	GO Biological Processes	GO:0009948	anterior/posterior axis specification	-2.1086	-0.0905267	3/49	652,5015,6722	BMP4,OTX2,SRF
12_Member	GO Biological Processes	GO:2000725	regulation of cardiac muscle cell differentiation	-2.08435	-0.0832886	3/50	652,1906,55553	BMP4,EDN1,SOX6
12_Member	GO Biological Processes	GO:0048754	branching morphogenesis of an epithelial tube	-2.06771	-0.0779877	5/151	652,1906,2247,2263,6722	BMP4,EDN1,FGF2,FGFR2,SRF
12_Member	GO Biological Processes	GO:0060425	lung morphogenesis	-2.06063	-0.0779877	3/51	652,2263,6722	BMP4,FGFR2,SRF
12_Member	GO Biological Processes	GO:0060976	coronary vasculature development	-2.06063	-0.0779877	3/51	652,6722,11174	BMP4,SRF,ADAMTS6
12_Member	GO Biological Processes	GO:0016202	regulation of striated muscle tissue development	-2.05604	-0.0773791	5/152	652,1906,2247,2263,55553	BMP4,EDN1,FGF2,FGFR2,SOX6
12_Member	GO Biological Processes	GO:0060421	positive regulation of heart growth	-2.03744	-0.0639053	3/52	1906,2247,2263	EDN1,FGF2,FGFR2
12_Member	GO Biological Processes	GO:1901861	regulation of muscle tissue development	-2.0216	-0.0616318	5/155	652,1906,2247,2263,55553	BMP4,EDN1,FGF2,FGFR2,SOX6
12_Member	GO Biological Processes	GO:0003002	regionalization	-2.01857	-0.0616318	8/354	652,1906,2263,5015,5080,6722,55079,653275	BMP4,EDN1,FGFR2,OTX2,PAX6,SRF,FEZF2,CFC1B
12_Member	GO Biological Processes	GO:0048634	regulation of muscle organ development	-2.0103	-0.0616318	5/156	652,1906,2247,2263,55553	BMP4,EDN1,FGF2,FGFR2,SOX6
12_Member	GO Biological Processes	GO:0009952	anterior/posterior pattern specification	-2.00909	-0.0616318	6/218	652,5015,5080,6722,55079,653275	BMP4,OTX2,PAX6,SRF,FEZF2,CFC1B
13_Summary	GO Biological Processes	GO:0030900	forebrain development	-3.37386	-0.531879	11/389	482,652,1600,2263,5015,5080,6722,23657,55079,64211,139411,10752,23768,16,2213,10058,23767,2247	ATP1B2,BMP4,DAB1,FGFR2,OTX2,PAX6,SRF,SLC7A11,FEZF2,LHX5,PTCHD1,CHL1,FLRT2,AARS1,FCGR2B,ABCB6,FLRT3,FGF2
13_Member	GO Biological Processes	GO:0030900	forebrain development	-3.37386	-0.531879	11/389	482,652,1600,2263,5015,5080,6722,23657,55079,64211,139411	ATP1B2,BMP4,DAB1,FGFR2,OTX2,PAX6,SRF,SLC7A11,FEZF2,LHX5,PTCHD1
13_Member	GO Biological Processes	GO:0021871	forebrain regionalization	-3.00201	-0.390474	3/24	652,5080,55079	BMP4,PAX6,FEZF2
13_Member	GO Biological Processes	GO:0021879	forebrain neuron differentiation	-2.92214	-0.37141	4/56	2263,5080,55079,64211	FGFR2,PAX6,FEZF2,LHX5
13_Member	GO Biological Processes	GO:0021537	telencephalon development	-2.82013	-0.364966	8/260	482,652,1600,5080,6722,23657,55079,64211	ATP1B2,BMP4,DAB1,PAX6,SRF,SLC7A11,FEZF2,LHX5
13_Member	GO Biological Processes	GO:0021761	limbic system development	-2.6664	-0.281795	5/109	1600,2263,6722,55079,64211	DAB1,FGFR2,SRF,FEZF2,LHX5
13_Member	GO Biological Processes	GO:0001764	neuron migration	-2.65625	-0.276658	6/160	1600,5080,6722,10752,23768,55079	DAB1,PAX6,SRF,CHL1,FLRT2,FEZF2
13_Member	GO Biological Processes	GO:0060322	head development	-2.63236	-0.26089	15/784	16,482,652,1600,2213,2263,5015,5080,6722,10058,23657,23767,55079,64211,139411	AARS1,ATP1B2,BMP4,DAB1,FCGR2B,FGFR2,OTX2,PAX6,SRF,ABCB6,SLC7A11,FLRT3,FEZF2,LHX5,PTCHD1
13_Member	GO Biological Processes	GO:0021872	forebrain generation of neurons	-2.58662	-0.255036	4/69	2263,5080,55079,64211	FGFR2,PAX6,FEZF2,LHX5
13_Member	GO Biological Processes	GO:0007420	brain development	-2.44142	-0.205103	14/741	16,482,652,1600,2213,2263,5015,5080,6722,10058,23657,55079,64211,139411	AARS1,ATP1B2,BMP4,DAB1,FCGR2B,FGFR2,OTX2,PAX6,SRF,ABCB6,SLC7A11,FEZF2,LHX5,PTCHD1
13_Member	GO Biological Processes	GO:0021766	hippocampus development	-2.33564	-0.167849	4/81	1600,6722,55079,64211	DAB1,SRF,FEZF2,LHX5
13_Member	GO Biological Processes	GO:0001709	cell fate determination	-2.2957	-0.156774	3/42	652,5080,55079	BMP4,PAX6,FEZF2
13_Member	KEGG Pathway	hsa04550	Signaling pathways regulating pluripotency of stem cells	-2.21576	-0.1347	5/139	652,2247,2263,5080,64211	BMP4,FGF2,FGFR2,PAX6,LHX5
13_Member	GO Biological Processes	GO:0002067	glandular epithelial cell differentiation	-2.1086	-0.0905267	3/49	652,2263,5080	BMP4,FGFR2,PAX6
13_Member	GO Biological Processes	GO:0030902	hindbrain development	-2.0103	-0.0616318	5/156	16,482,1600,2213,64211	AARS1,ATP1B2,DAB1,FCGR2B,LHX5
14_Summary	GO Biological Processes	GO:0006855	drug transmembrane transport	-3.31992	-0.494709	5/78	5002,8140,23657,64849,153129,8170,9990,345274,353189,1906,23208,2555,5167,7200,10396,57205,482,525,10058,51128	SLC22A18,SLC7A5,SLC7A11,SLC13A3,SLC38A9,SLC14A2,SLC12A6,SLC10A6,SLCO4C1,EDN1,SYT11,GABRA2,ENPP1,TRH,ATP8A1,ATP10D,ATP1B2,ATP6V1B1,ABCB6,SAR1B
14_Member	GO Biological Processes	GO:0006855	drug transmembrane transport	-3.31992	-0.494709	5/78	5002,8140,23657,64849,153129	SLC22A18,SLC7A5,SLC7A11,SLC13A3,SLC38A9
14_Member	Reactome Gene Sets	R-HSA-425407	SLC-mediated transmembrane transport	-2.91698	-0.37141	8/251	5002,8140,8170,9990,23657,64849,345274,353189	SLC22A18,SLC7A5,SLC14A2,SLC12A6,SLC7A11,SLC13A3,SLC10A6,SLCO4C1
14_Member	GO Biological Processes	GO:0015893	drug transport	-2.72375	-0.323727	7/210	1906,5002,8140,23208,23657,64849,153129	EDN1,SLC22A18,SLC7A5,SYT11,SLC7A11,SLC13A3,SLC38A9
14_Member	GO Biological Processes	GO:0006820	anion transport	-2.58292	-0.255036	13/637	1906,2555,5167,7200,8140,9990,10396,23657,57205,64849,153129,345274,353189	EDN1,GABRA2,ENPP1,TRH,SLC7A5,SLC12A6,ATP8A1,SLC7A11,ATP10D,SLC13A3,SLC38A9,SLC10A6,SLCO4C1
14_Member	Reactome Gene Sets	R-HSA-382551	Transport of small molecules	-2.50951	-0.224083	14/728	482,525,5002,8140,8170,9990,10058,10396,23657,51128,57205,64849,345274,353189	ATP1B2,ATP6V1B1,SLC22A18,SLC7A5,SLC14A2,SLC12A6,ABCB6,ATP8A1,SLC7A11,SAR1B,ATP10D,SLC13A3,SLC10A6,SLCO4C1
14_Member	Reactome Gene Sets	R-HSA-425366	Transport of bile salts and organic acids, metal ions and amine compounds	-2.26143	-0.154515	4/85	5002,8170,64849,345274	SLC22A18,SLC14A2,SLC13A3,SLC10A6
14_Member	GO Biological Processes	GO:0015711	organic anion transport	-2.11803	-0.0905267	10/487	1906,7200,8140,10396,23657,57205,64849,153129,345274,353189	EDN1,TRH,SLC7A5,ATP8A1,SLC7A11,ATP10D,SLC13A3,SLC38A9,SLC10A6,SLCO4C1
15_Summary	GO Biological Processes	GO:0036499	PERK-mediated unfolded protein response	-3.17643	-0.444195	3/21	440,9709,84919,595,11015,79094	ASNS,HERPUD1,PPP1R15B,CCND1,KDELR3,CHAC1
15_Member	GO Biological Processes	GO:0036499	PERK-mediated unfolded protein response	-3.17643	-0.444195	3/21	440,9709,84919	ASNS,HERPUD1,PPP1R15B
15_Member	GO Biological Processes	GO:0030968	endoplasmic reticulum unfolded protein response	-2.40974	-0.197847	5/125	440,595,9709,11015,84919	ASNS,CCND1,HERPUD1,KDELR3,PPP1R15B
15_Member	GO Biological Processes	GO:0006986	response to unfolded protein	-2.38014	-0.178305	6/182	440,595,9709,11015,79094,84919	ASNS,CCND1,HERPUD1,KDELR3,CHAC1,PPP1R15B
15_Member	GO Biological Processes	GO:0035966	response to topologically incorrect protein	-2.14327	-0.0953505	6/204	440,595,9709,11015,79094,84919	ASNS,CCND1,HERPUD1,KDELR3,CHAC1,PPP1R15B
15_Member	GO Biological Processes	GO:0034620	cellular response to unfolded protein	-2.13983	-0.0953505	5/145	440,595,9709,11015,84919	ASNS,CCND1,HERPUD1,KDELR3,PPP1R15B
15_Member	GO Biological Processes	GO:0006984	ER-nucleus signaling pathway	-2.13342	-0.0953505	3/48	440,9709,84919	ASNS,HERPUD1,PPP1R15B
16_Summary	GO Biological Processes	GO:0010712	regulation of collagen metabolic process	-3.1415	-0.439028	4/49	652,2191,3673,4239,10609,302,2043,5080,5334	BMP4,FAP,ITGA2,MFAP4,P3H4,ANXA2,EPHA4,PAX6,PLCL1
16_Member	GO Biological Processes	GO:0010712	regulation of collagen metabolic process	-3.1415	-0.439028	4/49	652,2191,3673,4239	BMP4,FAP,ITGA2,MFAP4
16_Member	GO Biological Processes	GO:0032963	collagen metabolic process	-2.59821	-0.255036	5/113	652,2191,3673,4239,10609	BMP4,FAP,ITGA2,MFAP4,P3H4
16_Member	GO Biological Processes	GO:0051099	positive regulation of binding	-2.46326	-0.215408	6/175	302,652,2043,3673,5080,5334	ANXA2,BMP4,EPHA4,ITGA2,PAX6,PLCL1
16_Member	GO Biological Processes	GO:0032092	positive regulation of protein binding	-2.24352	-0.145448	4/86	302,652,2043,5334	ANXA2,BMP4,EPHA4,PLCL1
16_Member	GO Biological Processes	GO:0032964	collagen biosynthetic process	-2.01475	-0.0616318	3/53	652,3673,10609	BMP4,ITGA2,P3H4
17_Summary	GO Biological Processes	GO:0030850	prostate gland development	-3.1415	-0.439028	4/49	652,1588,2263,5176,595,3856,6736,9985,10461,10653,63951,3673,80139,440,5080,6722,6954,8549,2191,2247,120425	BMP4,CYP19A1,FGFR2,SERPINF1,CCND1,KRT8,SRY,REC8,MERTK,SPINT2,DMRTA1,ITGA2,ZNF703,ASNS,PAX6,SRF,TCP11,LGR5,FAP,FGF2,JAML
17_Member	GO Biological Processes	GO:0030850	prostate gland development	-3.1415	-0.439028	4/49	652,1588,2263,5176	BMP4,CYP19A1,FGFR2,SERPINF1
17_Member	GO Biological Processes	GO:0048608	reproductive structure development	-2.94383	-0.37141	11/439	595,652,1588,2263,3856,5176,6736,9985,10461,10653,63951	CCND1,BMP4,CYP19A1,FGFR2,KRT8,SERPINF1,SRY,REC8,MERTK,SPINT2,DMRTA1
17_Member	GO Biological Processes	GO:0030879	mammary gland development	-2.91949	-0.37141	6/142	595,652,1588,2263,3673,80139	CCND1,BMP4,CYP19A1,FGFR2,ITGA2,ZNF703
17_Member	GO Biological Processes	GO:0061458	reproductive system development	-2.91236	-0.37141	11/443	595,652,1588,2263,3856,5176,6736,9985,10461,10653,63951	CCND1,BMP4,CYP19A1,FGFR2,KRT8,SERPINF1,SRY,REC8,MERTK,SPINT2,DMRTA1
17_Member	GO Biological Processes	GO:0048732	gland development	-2.4056	-0.197086	10/442	440,595,652,1588,2263,3673,5080,5176,6722,80139	ASNS,CCND1,BMP4,CYP19A1,FGFR2,ITGA2,PAX6,SERPINF1,SRF,ZNF703
17_Member	GO Biological Processes	GO:0003006	developmental process involved in reproduction	-2.3285	-0.167849	13/683	595,652,1588,2263,3856,5176,6736,6954,8549,9985,10461,10653,63951	CCND1,BMP4,CYP19A1,FGFR2,KRT8,SERPINF1,SRY,TCP11,LGR5,REC8,MERTK,SPINT2,DMRTA1
17_Member	GO Biological Processes	GO:0050673	epithelial cell proliferation	-2.31823	-0.167849	10/455	595,652,2191,2247,2263,5080,5176,8549,80139,120425	CCND1,BMP4,FAP,FGF2,FGFR2,PAX6,SERPINF1,LGR5,ZNF703,JAML
17_Member	GO Biological Processes	GO:0050679	positive regulation of epithelial cell proliferation	-2.08433	-0.0832886	6/210	595,652,2247,2263,80139,120425	CCND1,BMP4,FGF2,FGFR2,ZNF703,JAML
18_Summary	GO Biological Processes	GO:0043588	skin development	-3.11583	-0.439028	11/418	1829,1832,2263,3673,3856,5080,6722,8549,10058,11005,353288,595,652,3958,8826,10653,23657,80139,4904	DSG2,DSP,FGFR2,ITGA2,KRT8,PAX6,SRF,LGR5,ABCB6,SPINK5,KRT26,CCND1,BMP4,LGALS3,IQGAP1,SPINT2,SLC7A11,ZNF703,YBX1
18_Member	GO Biological Processes	GO:0043588	skin development	-3.11583	-0.439028	11/418	1829,1832,2263,3673,3856,5080,6722,8549,10058,11005,353288	DSG2,DSP,FGFR2,ITGA2,KRT8,PAX6,SRF,LGR5,ABCB6,SPINK5,KRT26
18_Member	GO Biological Processes	GO:0030855	epithelial cell differentiation	-2.62187	-0.257002	15/786	595,652,1829,1832,2263,3673,3856,3958,5080,8826,10653,11005,23657,80139,353288	CCND1,BMP4,DSG2,DSP,FGFR2,ITGA2,KRT8,LGALS3,PAX6,IQGAP1,SPINT2,SPINK5,SLC7A11,ZNF703,KRT26
18_Member	GO Biological Processes	GO:0070268	cornification	-2.59821	-0.255036	5/113	1829,1832,3856,11005,353288	DSG2,DSP,KRT8,SPINK5,KRT26
18_Member	Reactome Gene Sets	R-HSA-6809371	Formation of the cornified envelope	-2.33755	-0.167849	5/130	1829,1832,3856,11005,353288	DSG2,DSP,KRT8,SPINK5,KRT26
18_Member	GO Biological Processes	GO:0008544	epidermis development	-2.22815	-0.13719	10/469	652,1829,1832,2263,3856,4904,5080,8549,11005,353288	BMP4,DSG2,DSP,FGFR2,KRT8,YBX1,PAX6,LGR5,SPINK5,KRT26
19_Summary	Reactome Gene Sets	R-HSA-379716	Cytosolic tRNA aminoacylation	-3.00201	-0.390474	3/24	16,2617,8565,1978,3673,4904,6192,6472,9086,23657,79094,84919,140032	AARS1,GARS1,YARS1,EIF4EBP1,ITGA2,YBX1,RPS4Y1,SHMT2,EIF1AY,SLC7A11,CHAC1,PPP1R15B,RPS4Y2
19_Member	Reactome Gene Sets	R-HSA-379716	Cytosolic tRNA aminoacylation	-3.00201	-0.390474	3/24	16,2617,8565	AARS1,GARS1,YARS1
19_Member	Reactome Gene Sets	R-HSA-379724	tRNA Aminoacylation	-2.2957	-0.156774	3/42	16,2617,8565	AARS1,GARS1,YARS1
19_Member	GO Biological Processes	GO:0006418	tRNA aminoacylation for protein translation	-2.21153	-0.13297	3/45	16,2617,8565	AARS1,GARS1,YARS1
19_Member	GO Biological Processes	GO:0043039	tRNA aminoacylation	-2.13342	-0.0953505	3/48	16,2617,8565	AARS1,GARS1,YARS1
19_Member	GO Biological Processes	GO:0043038	amino acid activation	-2.1086	-0.0905267	3/49	16,2617,8565	AARS1,GARS1,YARS1
19_Member	GO Biological Processes	GO:0043043	peptide biosynthetic process	-2.00783	-0.0616318	13/749	16,1978,2617,3673,4904,6192,6472,8565,9086,23657,79094,84919,140032	AARS1,EIF4EBP1,GARS1,ITGA2,YBX1,RPS4Y1,SHMT2,YARS1,EIF1AY,SLC7A11,CHAC1,PPP1R15B,RPS4Y2
20_Summary	GO Biological Processes	GO:0030534	adult behavior	-2.95122	-0.37141	6/140	525,1600,2043,9369,10752,23657,5080,55553,482	ATP6V1B1,DAB1,EPHA4,NRXN3,CHL1,SLC7A11,PAX6,SOX6,ATP1B2
20_Member	GO Biological Processes	GO:0030534	adult behavior	-2.95122	-0.37141	6/140	525,1600,2043,9369,10752,23657	ATP6V1B1,DAB1,EPHA4,NRXN3,CHL1,SLC7A11
20_Member	GO Biological Processes	GO:0048708	astrocyte differentiation	-2.31669	-0.167849	4/82	1600,2043,5080,55553	DAB1,EPHA4,PAX6,SOX6
20_Member	GO Biological Processes	GO:0008347	glial cell migration	-2.01475	-0.0616318	3/53	482,1600,2043	ATP1B2,DAB1,EPHA4

## Sheet: NBS8_UP 1298 Enrichment analysi
Supplementary Table S2: Complete GOs and canonical pathways enrichment analysis of NBS organoids at day 20 as shown in Figure 3 and 5
GroupID	Category	Term	Description	LogP	Log(q-value)	InTerm_InList	Genes	Symbols
1_Summary	GO Biological Processes	GO:0051606	detection of stimulus	-10.3036	-6.03082	78/692	24,2776,2792,2916,3106,4923,5957,6101,6857,7096,7273,8383,8387,9600,10333,10392,10893,26189,26212,26245,26532,26682,26692,26696,50833,50836,55107,63982,79296,79473,79482,79544,81099,81315,81469,81696,81697,84059,114771,119678,119679,119749,120065,120793,121275,125962,125963,127069,128360,128372,135941,135948,138882,219464,219482,219865,256892,259286,282775,283162,284433,284521,338398,340980,39005…	ABCA4,GNAQ,GNGT1,GRM6,HLA-B,NTSR1,RCVRN,RP1,SYT1,TLR1,TTN,OR1A1,OR1E1,PITPNM1,TLR6,NOD1,MMP24,OR1A2,OR2B6,OR2M4,OR10H3,OR4F4,OR2W1,OR2T1,TAS2R16,TAS2R8,ANO1,ANO3,OR52E1,OR52N1,OR5AL1,OR4K1,OR4F17,OR4A8,OR2G3,OR5V1,OR2B2,ADGRV1,PGLYRP3,OR52E2,OR52J3,OR4C46,OR5P2,OR56A4,OR10AD1,OR7G1,OR1M1,OR2T10,OR10T2,OR6N1,OR2A14,OR2F2,OR1N2,OR5T2,OR5M3,OR8G5,OR51F1,TAS2R40,OR5J2,OR8B4,OR10H5,OR2L13,TAS2R60,OR52…
1_Member	GO Biological Processes	GO:0051606	detection of stimulus	-10.3036	-6.03082	78/692	24,2776,2792,2916,3106,4923,5957,6101,6857,7096,7273,8383,8387,9600,10333,10392,10893,26189,26212,26245,26532,26682,26692,26696,50833,50836,55107,63982,79296,79473,79482,79544,81099,81315,81469,81696,81697,84059,114771,119678,119679,119749,120065,120793,121275,125962,125963,127069,128360,128372,135941,135948,138882,219464,219482,219865,256892,259286,282775,283162,284433,284521,338398,340980,39005…	ABCA4,GNAQ,GNGT1,GRM6,HLA-B,NTSR1,RCVRN,RP1,SYT1,TLR1,TTN,OR1A1,OR1E1,PITPNM1,TLR6,NOD1,MMP24,OR1A2,OR2B6,OR2M4,OR10H3,OR4F4,OR2W1,OR2T1,TAS2R16,TAS2R8,ANO1,ANO3,OR52E1,OR52N1,OR5AL1,OR4K1,OR4F17,OR4A8,OR2G3,OR5V1,OR2B2,ADGRV1,PGLYRP3,OR52E2,OR52J3,OR4C46,OR5P2,OR56A4,OR10AD1,OR7G1,OR1M1,OR2T10,OR10T2,OR6N1,OR2A14,OR2F2,OR1N2,OR5T2,OR5M3,OR8G5,OR51F1,TAS2R40,OR5J2,OR8B4,OR10H5,OR2L13,TAS2R60,OR52…
1_Member	Reactome Gene Sets	R-HSA-418555	G alpha (s) signalling events	-9.99609	-6.03082	65/536	108,115,116,153,799,1392,1394,2785,2788,2792,3640,3973,4158,5138,8383,8387,26189,26212,26245,26532,26682,26692,26696,79296,79473,79544,81099,81469,81696,81697,119678,119679,119749,120065,120793,121275,125962,125963,127069,128360,128372,135941,135948,138882,219464,219482,219865,282775,283162,284433,284521,340980,346562,390058,390063,390093,390113,390157,390191,390649,391194,392390,402135,403278,44…	ADCY2,ADCY9,ADCYAP1,ADRB1,CALCR,CRH,CRHR1,GNG3,GNG7,GNGT1,INSL3,LHCGR,MC2R,PDE2A,OR1A1,OR1E1,OR1A2,OR2B6,OR2M4,OR10H3,OR4F4,OR2W1,OR2T1,OR52E1,OR52N1,OR4K1,OR4F17,OR2G3,OR5V1,OR2B2,OR52E2,OR52J3,OR4C46,OR5P2,OR56A4,OR10AD1,OR7G1,OR1M1,OR2T10,OR10T2,OR6N1,OR2A14,OR2F2,OR1N2,OR5T2,OR5M3,OR8G5,OR5J2,OR8B4,OR10H5,OR2L13,OR52B6,GNAT3,OR51B6,OR51I1,OR10A6,OR4X1,OR8K1,OR5B12,OR4F15,OR2M2,OR1L6,OR5K2,OR5…
1_Member	GO Biological Processes	GO:0007606	sensory perception of chemical stimulus	-9.84279	-6.03082	64/528	3710,5024,8383,8387,26189,26212,26245,26532,26682,26692,26696,50833,50836,79296,79473,79482,79544,81099,81315,81469,81696,81697,119678,119679,119749,120065,120793,121275,125962,125963,127069,127534,128360,128372,135941,135948,138882,219464,219482,219865,256892,259286,282775,283162,284433,284521,338398,340980,341359,346562,390058,390063,390093,390113,390157,390191,390432,390649,391194,392390,40213…	ITPR3,P2RX3,OR1A1,OR1E1,OR1A2,OR2B6,OR2M4,OR10H3,OR4F4,OR2W1,OR2T1,TAS2R16,TAS2R8,OR52E1,OR52N1,OR5AL1,OR4K1,OR4F17,OR4A8,OR2G3,OR5V1,OR2B2,OR52E2,OR52J3,OR4C46,OR5P2,OR56A4,OR10AD1,OR7G1,OR1M1,OR2T10,GJB4,OR10T2,OR6N1,OR2A14,OR2F2,OR1N2,OR5T2,OR5M3,OR8G5,OR51F1,TAS2R40,OR5J2,OR8B4,OR10H5,OR2L13,TAS2R60,OR52B6,SYT10,GNAT3,OR51B6,OR51I1,OR10A6,OR4X1,OR8K1,OR5B12,OR4Q2,OR4F15,OR2M2,OR1L6,OR5K2,OR4C…
1_Member	GO Biological Processes	GO:0050906	detection of stimulus involved in sensory perception	-9.67162	-6.03082	64/533	2916,4923,8383,8387,10893,26189,26212,26245,26532,26682,26692,26696,50833,50836,55107,79296,79473,79482,79544,81099,81315,81469,81696,81697,84059,119678,119679,119749,120065,120793,121275,125962,125963,127069,128360,128372,135941,135948,138882,219464,219482,219865,256892,259286,282775,283162,284433,284521,338398,340980,390058,390063,390093,390113,390157,390191,390432,390649,391194,392390,402135,4…	GRM6,NTSR1,OR1A1,OR1E1,MMP24,OR1A2,OR2B6,OR2M4,OR10H3,OR4F4,OR2W1,OR2T1,TAS2R16,TAS2R8,ANO1,OR52E1,OR52N1,OR5AL1,OR4K1,OR4F17,OR4A8,OR2G3,OR5V1,OR2B2,ADGRV1,OR52E2,OR52J3,OR4C46,OR5P2,OR56A4,OR10AD1,OR7G1,OR1M1,OR2T10,OR10T2,OR6N1,OR2A14,OR2F2,OR1N2,OR5T2,OR5M3,OR8G5,OR51F1,TAS2R40,OR5J2,OR8B4,OR10H5,OR2L13,TAS2R60,OR52B6,OR51B6,OR51I1,OR10A6,OR4X1,OR8K1,OR5B12,OR4Q2,OR4F15,OR2M2,OR1L6,OR5K2,OR4C…
1_Member	GO Biological Processes	GO:0009593	detection of chemical stimulus	-9.60559	-6.03082	62/510	6857,7096,8383,8387,10333,26189,26212,26245,26532,26682,26692,26696,50833,50836,79296,79473,79482,79544,81099,81315,81469,81696,81697,119678,119679,119749,120065,120793,121275,125962,125963,127069,128360,128372,135941,135948,138882,219464,219482,219865,256892,259286,282775,283162,284433,284521,338398,340980,390058,390063,390093,390113,390157,390191,390432,390649,391194,392390,402135,403257,403278…	SYT1,TLR1,OR1A1,OR1E1,TLR6,OR1A2,OR2B6,OR2M4,OR10H3,OR4F4,OR2W1,OR2T1,TAS2R16,TAS2R8,OR52E1,OR52N1,OR5AL1,OR4K1,OR4F17,OR4A8,OR2G3,OR5V1,OR2B2,OR52E2,OR52J3,OR4C46,OR5P2,OR56A4,OR10AD1,OR7G1,OR1M1,OR2T10,OR10T2,OR6N1,OR2A14,OR2F2,OR1N2,OR5T2,OR5M3,OR8G5,OR51F1,TAS2R40,OR5J2,OR8B4,OR10H5,OR2L13,TAS2R60,OR52B6,OR51B6,OR51I1,OR10A6,OR4X1,OR8K1,OR5B12,OR4Q2,OR4F15,OR2M2,OR1L6,OR5K2,OR4C45,OR5K4,OR13G1
1_Member	GO Biological Processes	GO:0050911	detection of chemical stimulus involved in sensory perception of smell	-9.51623	-6.03082	55/427	8383,8387,26189,26212,26245,26532,26682,26692,26696,79296,79473,79482,79544,81099,81315,81469,81696,81697,119678,119679,119749,120065,120793,121275,125962,125963,127069,128360,128372,135941,135948,138882,219464,219482,219865,256892,282775,283162,284433,284521,340980,390058,390063,390093,390113,390157,390191,390432,390649,391194,392390,402135,403257,403278,441933	OR1A1,OR1E1,OR1A2,OR2B6,OR2M4,OR10H3,OR4F4,OR2W1,OR2T1,OR52E1,OR52N1,OR5AL1,OR4K1,OR4F17,OR4A8,OR2G3,OR5V1,OR2B2,OR52E2,OR52J3,OR4C46,OR5P2,OR56A4,OR10AD1,OR7G1,OR1M1,OR2T10,OR10T2,OR6N1,OR2A14,OR2F2,OR1N2,OR5T2,OR5M3,OR8G5,OR51F1,OR5J2,OR8B4,OR10H5,OR2L13,OR52B6,OR51B6,OR51I1,OR10A6,OR4X1,OR8K1,OR5B12,OR4Q2,OR4F15,OR2M2,OR1L6,OR5K2,OR4C45,OR5K4,OR13G1
1_Member	GO Biological Processes	GO:0050907	detection of chemical stimulus involved in sensory perception	-9.49875	-6.03082	59/476	8383,8387,26189,26212,26245,26532,26682,26692,26696,50833,50836,79296,79473,79482,79544,81099,81315,81469,81696,81697,119678,119679,119749,120065,120793,121275,125962,125963,127069,128360,128372,135941,135948,138882,219464,219482,219865,256892,259286,282775,283162,284433,284521,338398,340980,390058,390063,390093,390113,390157,390191,390432,390649,391194,392390,402135,403257,403278,441933	OR1A1,OR1E1,OR1A2,OR2B6,OR2M4,OR10H3,OR4F4,OR2W1,OR2T1,TAS2R16,TAS2R8,OR52E1,OR52N1,OR5AL1,OR4K1,OR4F17,OR4A8,OR2G3,OR5V1,OR2B2,OR52E2,OR52J3,OR4C46,OR5P2,OR56A4,OR10AD1,OR7G1,OR1M1,OR2T10,OR10T2,OR6N1,OR2A14,OR2F2,OR1N2,OR5T2,OR5M3,OR8G5,OR51F1,TAS2R40,OR5J2,OR8B4,OR10H5,OR2L13,TAS2R60,OR52B6,OR51B6,OR51I1,OR10A6,OR4X1,OR8K1,OR5B12,OR4Q2,OR4F15,OR2M2,OR1L6,OR5K2,OR4C45,OR5K4,OR13G1
1_Member	GO Biological Processes	GO:0007608	sensory perception of smell	-9.44684	-6.03082	57/453	8383,8387,26189,26212,26245,26532,26682,26692,26696,79296,79473,79482,79544,81099,81315,81469,81696,81697,119678,119679,119749,120065,120793,121275,125962,125963,127069,127534,128360,128372,135941,135948,138882,219464,219482,219865,256892,282775,283162,284433,284521,340980,341359,390058,390063,390093,390113,390157,390191,390432,390649,391194,392390,402135,403257,403278,441933	OR1A1,OR1E1,OR1A2,OR2B6,OR2M4,OR10H3,OR4F4,OR2W1,OR2T1,OR52E1,OR52N1,OR5AL1,OR4K1,OR4F17,OR4A8,OR2G3,OR5V1,OR2B2,OR52E2,OR52J3,OR4C46,OR5P2,OR56A4,OR10AD1,OR7G1,OR1M1,OR2T10,GJB4,OR10T2,OR6N1,OR2A14,OR2F2,OR1N2,OR5T2,OR5M3,OR8G5,OR51F1,OR5J2,OR8B4,OR10H5,OR2L13,OR52B6,SYT10,OR51B6,OR51I1,OR10A6,OR4X1,OR8K1,OR5B12,OR4Q2,OR4F15,OR2M2,OR1L6,OR5K2,OR4C45,OR5K4,OR13G1
1_Member	KEGG Pathway	hsa04740	Olfactory transduction	-9.36366	-5.99879	54/419	2788,5138,5566,8383,8387,26189,26212,26245,26532,26682,26692,26696,79473,79544,81099,81469,81696,81697,119678,119679,119749,120065,120793,121275,125962,125963,127069,128360,128372,135941,135948,138882,219464,219482,219865,256892,282775,283162,284433,284521,340980,390058,390063,390093,390113,390157,390191,390649,391194,392390,402135,403257,403278,441933	GNG7,PDE2A,PRKACA,OR1A1,OR1E1,OR1A2,OR2B6,OR2M4,OR10H3,OR4F4,OR2W1,OR2T1,OR52N1,OR4K1,OR4F17,OR2G3,OR5V1,OR2B2,OR52E2,OR52J3,OR4C46,OR5P2,OR56A4,OR10AD1,OR7G1,OR1M1,OR2T10,OR10T2,OR6N1,OR2A14,OR2F2,OR1N2,OR5T2,OR5M3,OR8G5,OR51F1,OR5J2,OR8B4,OR10H5,OR2L13,OR52B6,OR51B6,OR51I1,OR10A6,OR4X1,OR8K1,OR5B12,OR4F15,OR2M2,OR1L6,OR5K2,OR4C45,OR5K4,OR13G1
1_Member	Reactome Gene Sets	R-HSA-381753	Olfactory Signaling Pathway	-8.98357	-5.66447	51/393	2792,8383,8387,26189,26212,26245,26532,26682,26692,26696,79296,79473,79544,81099,81469,81696,81697,119678,119679,119749,120065,120793,121275,125962,125963,127069,128360,128372,135941,135948,138882,219464,219482,219865,282775,283162,284433,284521,340980,390058,390063,390093,390113,390157,390191,390649,391194,392390,402135,403278,441933	GNGT1,OR1A1,OR1E1,OR1A2,OR2B6,OR2M4,OR10H3,OR4F4,OR2W1,OR2T1,OR52E1,OR52N1,OR4K1,OR4F17,OR2G3,OR5V1,OR2B2,OR52E2,OR52J3,OR4C46,OR5P2,OR56A4,OR10AD1,OR7G1,OR1M1,OR2T10,OR10T2,OR6N1,OR2A14,OR2F2,OR1N2,OR5T2,OR5M3,OR8G5,OR5J2,OR8B4,OR10H5,OR2L13,OR52B6,OR51B6,OR51I1,OR10A6,OR4X1,OR8K1,OR5B12,OR4F15,OR2M2,OR1L6,OR5K2,OR5K4,OR13G1
2_Summary	GO Biological Processes	GO:0043269	regulation of ion transport	-7.84477	-4.56705	72/700	116,187,207,486,493,785,799,1071,1136,1137,1272,1392,1393,1394,1408,1482,1814,2149,2847,2893,2903,2916,3077,3743,3757,3766,3769,4747,4923,5024,5187,5371,5566,5957,6331,6373,6375,6548,6781,6812,6844,6857,6860,7057,8529,8614,9022,9472,9900,10347,22925,23415,27166,30818,51297,54102,55799,57158,57555,57657,59284,64805,83849,93107,120793,196996,201140,286183,341359,347732,375346,100507027,356,3710,533…	ADCYAP1,APLNR,AKT1,FXYD2,ATP2B4,CACNB4,CALCR,CETP,CHRNA3,CHRNA4,CNTN1,CRH,CRHBP,CRHR1,CRY2,NKX2-5,DRD3,F2R,MCHR1,GRIA4,GRIN2A,GRM6,HFE,KCNA7,KCNH2,KCNJ10,KCNJ13,NEFL,NTSR1,P2RX3,PER1,PML,PRKACA,RCVRN,SCN5A,CXCL11,XCL1,SLC9A1,STC1,STXBP1,VAMP2,SYT1,SYT4,THBS1,CYP4F2,STC2,CLIC3,AKAP6,SV2A,ABCA7,PLA2R1,KCNH4,PRELID1,KCNIP3,BPIFA1,CLIC6,CACNA2D3,JPH2,NLGN2,HCN3,CACNG7,P2RY12,SYT15,KCNG4,OR56A4,GRAMD2…
2_Member	GO Biological Processes	GO:0043269	regulation of ion transport	-7.84477	-4.56705	72/700	116,187,207,486,493,785,799,1071,1136,1137,1272,1392,1393,1394,1408,1482,1814,2149,2847,2893,2903,2916,3077,3743,3757,3766,3769,4747,4923,5024,5187,5371,5566,5957,6331,6373,6375,6548,6781,6812,6844,6857,6860,7057,8529,8614,9022,9472,9900,10347,22925,23415,27166,30818,51297,54102,55799,57158,57555,57657,59284,64805,83849,93107,120793,196996,201140,286183,341359,347732,375346,100507027	ADCYAP1,APLNR,AKT1,FXYD2,ATP2B4,CACNB4,CALCR,CETP,CHRNA3,CHRNA4,CNTN1,CRH,CRHBP,CRHR1,CRY2,NKX2-5,DRD3,F2R,MCHR1,GRIA4,GRIN2A,GRM6,HFE,KCNA7,KCNH2,KCNJ10,KCNJ13,NEFL,NTSR1,P2RX3,PER1,PML,PRKACA,RCVRN,SCN5A,CXCL11,XCL1,SLC9A1,STC1,STXBP1,VAMP2,SYT1,SYT4,THBS1,CYP4F2,STC2,CLIC3,AKAP6,SV2A,ABCA7,PLA2R1,KCNH4,PRELID1,KCNIP3,BPIFA1,CLIC6,CACNA2D3,JPH2,NLGN2,HCN3,CACNG7,P2RY12,SYT15,KCNG4,OR56A4,GRAMD2…
2_Member	GO Biological Processes	GO:0010959	regulation of metal ion transport	-4.75129	-2.02321	41/398	116,187,207,486,493,785,799,1272,1392,1394,1482,1814,2149,2847,2916,3077,3757,4923,5024,5187,5371,5566,5957,6331,6373,6375,6548,6781,6844,8614,9472,30818,51297,57158,64805,120793,196996,201140,286183,375346,100507027	ADCYAP1,APLNR,AKT1,FXYD2,ATP2B4,CACNB4,CALCR,CNTN1,CRH,CRHR1,NKX2-5,DRD3,F2R,MCHR1,GRM6,HFE,KCNH2,NTSR1,P2RX3,PER1,PML,PRKACA,RCVRN,SCN5A,CXCL11,XCL1,SLC9A1,STC1,VAMP2,STC2,AKAP6,KCNIP3,BPIFA1,JPH2,P2RY12,OR56A4,GRAMD2A,DHRS7C,NKAIN3,STIMATE,MRLN
2_Member	GO Biological Processes	GO:0043270	positive regulation of ion transport	-3.66348	-1.35903	29/277	187,207,799,1071,1272,1392,1482,2149,2847,2916,3757,4923,5024,6331,6373,6375,6548,6781,6812,6857,6860,8529,9472,10347,22925,27166,57158,64805,375346	APLNR,AKT1,CALCR,CETP,CNTN1,CRH,NKX2-5,F2R,MCHR1,GRM6,KCNH2,NTSR1,P2RX3,SCN5A,CXCL11,XCL1,SLC9A1,STC1,STXBP1,SYT1,SYT4,CYP4F2,AKAP6,ABCA7,PLA2R1,PRELID1,JPH2,P2RY12,STIMATE
2_Member	GO Biological Processes	GO:0060402	calcium ion transport into cytosol	-3.47903	-1.26029	20/166	187,356,493,799,2149,2903,3710,4923,5024,5331,5371,5566,6366,6373,6375,9472,23236,27112,57158,201140	APLNR,FASLG,ATP2B4,CALCR,F2R,GRIN2A,ITPR3,NTSR1,P2RX3,PLCB3,PML,PRKACA,CCL21,CXCL11,XCL1,AKAP6,PLCB1,FAM155B,JPH2,DHRS7C
2_Member	GO Biological Processes	GO:0060401	cytosolic calcium ion transport	-3.43094	-1.23569	21/180	187,356,493,799,1490,2149,2903,3710,4923,5024,5331,5371,5566,6366,6373,6375,9472,23236,27112,57158,201140	APLNR,FASLG,ATP2B4,CALCR,CCN2,F2R,GRIN2A,ITPR3,NTSR1,P2RX3,PLCB3,PML,PRKACA,CCL21,CXCL11,XCL1,AKAP6,PLCB1,FAM155B,JPH2,DHRS7C
2_Member	GO Biological Processes	GO:0051924	regulation of calcium ion transport	-3.42392	-1.23192	27/259	187,785,799,1392,1394,1814,2149,2847,2916,4923,5024,5371,5566,5957,6373,6375,6548,6781,8614,9472,57158,64805,120793,196996,201140,375346,100507027	APLNR,CACNB4,CALCR,CRH,CRHR1,DRD3,F2R,MCHR1,GRM6,NTSR1,P2RX3,PML,PRKACA,RCVRN,CXCL11,XCL1,SLC9A1,STC1,STC2,AKAP6,JPH2,P2RY12,OR56A4,GRAMD2A,DHRS7C,STIMATE,MRLN
2_Member	GO Biological Processes	GO:0006816	calcium ion transport	-3.3596	-1.18662	40/446	187,356,493,785,799,1137,1392,1394,1490,1814,2149,2847,2903,2916,3710,4923,5024,5331,5371,5566,5957,6366,6373,6375,6548,6781,8614,9472,23236,27112,55799,57158,59284,64805,120793,196996,201140,347732,375346,100507027	APLNR,FASLG,ATP2B4,CACNB4,CALCR,CHRNA4,CRH,CRHR1,CCN2,DRD3,F2R,MCHR1,GRIN2A,GRM6,ITPR3,NTSR1,P2RX3,PLCB3,PML,PRKACA,RCVRN,CCL21,CXCL11,XCL1,SLC9A1,STC1,STC2,AKAP6,PLCB1,FAM155B,CACNA2D3,JPH2,CACNG7,P2RY12,OR56A4,GRAMD2A,DHRS7C,CATSPER3,STIMATE,MRLN
2_Member	GO Biological Processes	GO:0097553	calcium ion transmembrane import into cytosol	-3.27521	-1.14363	18/147	187,356,493,799,2149,2903,3710,4923,5331,5566,6366,6373,6375,9472,23236,27112,57158,201140	APLNR,FASLG,ATP2B4,CALCR,F2R,GRIN2A,ITPR3,NTSR1,PLCB3,PRKACA,CCL21,CXCL11,XCL1,AKAP6,PLCB1,FAM155B,JPH2,DHRS7C
2_Member	GO Biological Processes	GO:0034765	regulation of ion transmembrane transport	-3.20411	-1.09985	42/484	187,207,486,493,785,799,1392,1393,1394,1814,2149,2893,2903,3743,3757,3766,3769,4747,4923,5566,6331,6373,6375,6548,6844,7057,9022,9472,23415,30818,51297,54102,55799,57158,57555,57657,59284,93107,120793,201140,347732,375346	APLNR,AKT1,FXYD2,ATP2B4,CACNB4,CALCR,CRH,CRHBP,CRHR1,DRD3,F2R,GRIA4,GRIN2A,KCNA7,KCNH2,KCNJ10,KCNJ13,NEFL,NTSR1,PRKACA,SCN5A,CXCL11,XCL1,SLC9A1,VAMP2,THBS1,CLIC3,AKAP6,KCNH4,KCNIP3,BPIFA1,CLIC6,CACNA2D3,JPH2,NLGN2,HCN3,CACNG7,KCNG4,OR56A4,DHRS7C,CATSPER3,STIMATE
2_Member	GO Biological Processes	GO:0051235	maintenance of location	-3.08879	-1.0455	32/343	187,207,356,1401,1605,1627,2149,2548,3099,3638,3710,4023,4923,5331,5371,5552,5566,6014,6366,6373,6375,6721,7405,9113,9472,22873,23236,23345,57104,57158,79068,201140	APLNR,AKT1,FASLG,CRP,DAG1,DBN1,F2R,GAA,HK2,INSIG1,ITPR3,LPL,NTSR1,PLCB3,PML,SRGN,PRKACA,RIT2,CCL21,CXCL11,XCL1,SREBF2,UVRAG,LATS1,AKAP6,DZIP1,PLCB1,SYNE1,PNPLA2,JPH2,FTO,DHRS7C
2_Member	GO Biological Processes	GO:0070838	divalent metal ion transport	-3.01125	-0.997497	42/495	187,356,493,785,799,1137,1392,1394,1490,1814,2149,2847,2903,2916,3710,4923,5024,5331,5371,5566,5957,6366,6373,6375,6548,6781,8614,9472,23236,27112,55799,57158,59284,64805,120793,123606,196996,201140,254428,347732,375346,100507027	APLNR,FASLG,ATP2B4,CACNB4,CALCR,CHRNA4,CRH,CRHR1,CCN2,DRD3,F2R,MCHR1,GRIN2A,GRM6,ITPR3,NTSR1,P2RX3,PLCB3,PML,PRKACA,RCVRN,CCL21,CXCL11,XCL1,SLC9A1,STC1,STC2,AKAP6,PLCB1,FAM155B,CACNA2D3,JPH2,CACNG7,P2RY12,OR56A4,NIPA1,GRAMD2A,DHRS7C,SLC41A1,CATSPER3,STIMATE,MRLN
2_Member	GO Biological Processes	GO:0072511	divalent inorganic cation transport	-2.91015	-0.933171	42/501	187,356,493,785,799,1137,1392,1394,1490,1814,2149,2847,2903,2916,3710,4923,5024,5331,5371,5566,5957,6366,6373,6375,6548,6781,8614,9472,23236,27112,55799,57158,59284,64805,120793,123606,196996,201140,254428,347732,375346,100507027	APLNR,FASLG,ATP2B4,CACNB4,CALCR,CHRNA4,CRH,CRHR1,CCN2,DRD3,F2R,MCHR1,GRIN2A,GRM6,ITPR3,NTSR1,P2RX3,PLCB3,PML,PRKACA,RCVRN,CCL21,CXCL11,XCL1,SLC9A1,STC1,STC2,AKAP6,PLCB1,FAM155B,CACNA2D3,JPH2,CACNG7,P2RY12,OR56A4,NIPA1,GRAMD2A,DHRS7C,SLC41A1,CATSPER3,STIMATE,MRLN
2_Member	GO Biological Processes	GO:0051928	positive regulation of calcium ion transport	-2.84369	-0.904794	15/122	187,799,1392,2149,2847,2916,4923,5024,6373,6375,6548,6781,9472,57158,375346	APLNR,CALCR,CRH,F2R,MCHR1,GRM6,NTSR1,P2RX3,CXCL11,XCL1,SLC9A1,STC1,AKAP6,JPH2,STIMATE
2_Member	GO Biological Processes	GO:0010524	positive regulation of calcium ion transport into cytosol	-2.80986	-0.881923	9/54	187,799,2149,4923,5024,6373,6375,9472,57158	APLNR,CALCR,F2R,NTSR1,P2RX3,CXCL11,XCL1,AKAP6,JPH2
2_Member	GO Biological Processes	GO:0034762	regulation of transmembrane transport	-2.53481	-0.754775	45/572	187,207,486,493,785,799,1392,1393,1394,1814,2149,2893,2903,3099,3743,3757,3766,3769,4747,4923,5566,6331,6373,6375,6548,6844,7057,9022,9472,10580,23415,30818,51297,54102,55799,57158,57555,57657,59284,65010,93107,120793,201140,347732,375346	APLNR,AKT1,FXYD2,ATP2B4,CACNB4,CALCR,CRH,CRHBP,CRHR1,DRD3,F2R,GRIA4,GRIN2A,HK2,KCNA7,KCNH2,KCNJ10,KCNJ13,NEFL,NTSR1,PRKACA,SCN5A,CXCL11,XCL1,SLC9A1,VAMP2,THBS1,CLIC3,AKAP6,SORBS1,KCNH4,KCNIP3,BPIFA1,CLIC6,CACNA2D3,JPH2,NLGN2,HCN3,CACNG7,SLC26A6,KCNG4,OR56A4,DHRS7C,CATSPER3,STIMATE
2_Member	GO Biological Processes	GO:1904062	regulation of cation transmembrane transport	-2.48845	-0.721928	30/344	187,486,493,785,799,1392,1393,1394,1814,2149,2893,2903,3757,4747,4923,5566,6331,6373,6375,6548,6844,9472,30818,51297,57158,57555,59284,120793,201140,375346	APLNR,FXYD2,ATP2B4,CACNB4,CALCR,CRH,CRHBP,CRHR1,DRD3,F2R,GRIA4,GRIN2A,KCNH2,NEFL,NTSR1,PRKACA,SCN5A,CXCL11,XCL1,SLC9A1,VAMP2,AKAP6,KCNIP3,BPIFA1,JPH2,NLGN2,CACNG7,OR56A4,DHRS7C,STIMATE
2_Member	GO Biological Processes	GO:1904427	positive regulation of calcium ion transmembrane transport	-2.45124	-0.70096	10/72	187,799,2149,4923,6373,6375,6548,9472,57158,375346	APLNR,CALCR,F2R,NTSR1,CXCL11,XCL1,SLC9A1,AKAP6,JPH2,STIMATE
2_Member	GO Biological Processes	GO:0051281	positive regulation of release of sequestered calcium ion into cytosol	-2.41816	-0.682255	7/40	187,2149,4923,6373,6375,9472,57158	APLNR,F2R,NTSR1,CXCL11,XCL1,AKAP6,JPH2
2_Member	GO Biological Processes	GO:0010522	regulation of calcium ion transport into cytosol	-2.26394	-0.602138	12/101	187,799,2149,4923,5024,5371,5566,6373,6375,9472,57158,201140	APLNR,CALCR,F2R,NTSR1,P2RX3,PML,PRKACA,CXCL11,XCL1,AKAP6,JPH2,DHRS7C
2_Member	GO Biological Processes	GO:0070588	calcium ion transmembrane transport	-2.21776	-0.57717	28/329	187,356,493,785,799,1394,1814,2149,2903,3710,4923,5331,5566,6366,6373,6375,6548,9472,23236,27112,55799,57158,59284,64805,120793,201140,347732,375346	APLNR,FASLG,ATP2B4,CACNB4,CALCR,CRHR1,DRD3,F2R,GRIN2A,ITPR3,NTSR1,PLCB3,PRKACA,CCL21,CXCL11,XCL1,SLC9A1,AKAP6,PLCB1,FAM155B,CACNA2D3,JPH2,CACNG7,P2RY12,OR56A4,DHRS7C,CATSPER3,STIMATE
2_Member	GO Biological Processes	GO:1903169	regulation of calcium ion transmembrane transport	-2.17016	-0.558526	16/157	187,785,799,1394,1814,2149,4923,5566,6373,6375,6548,9472,57158,120793,201140,375346	APLNR,CACNB4,CALCR,CRHR1,DRD3,F2R,NTSR1,PRKACA,CXCL11,XCL1,SLC9A1,AKAP6,JPH2,OR56A4,DHRS7C,STIMATE
2_Member	GO Biological Processes	GO:0051209	release of sequestered calcium ion into cytosol	-2.13954	-0.538261	14/131	187,356,2149,3710,4923,5331,5566,6366,6373,6375,9472,23236,57158,201140	APLNR,FASLG,F2R,ITPR3,NTSR1,PLCB3,PRKACA,CCL21,CXCL11,XCL1,AKAP6,PLCB1,JPH2,DHRS7C
2_Member	GO Biological Processes	GO:0051283	negative regulation of sequestering of calcium ion	-2.11116	-0.530836	14/132	187,356,2149,3710,4923,5331,5566,6366,6373,6375,9472,23236,57158,201140	APLNR,FASLG,F2R,ITPR3,NTSR1,PLCB3,PRKACA,CCL21,CXCL11,XCL1,AKAP6,PLCB1,JPH2,DHRS7C
2_Member	GO Biological Processes	GO:0051282	regulation of sequestering of calcium ion	-2.05554	-0.506192	14/134	187,356,2149,3710,4923,5331,5566,6366,6373,6375,9472,23236,57158,201140	APLNR,FASLG,F2R,ITPR3,NTSR1,PLCB3,PRKACA,CCL21,CXCL11,XCL1,AKAP6,PLCB1,JPH2,DHRS7C
3_Summary	GO Biological Processes	GO:1901699	cellular response to nitrogen compound	-7.46948	-4.22956	68/660	58,108,115,207,333,493,535,598,1131,1136,1137,1373,1392,1393,1394,1663,2213,2308,2566,2642,2741,2742,2776,2798,2875,2903,3164,3456,3973,4023,4131,4313,4869,5024,5138,5566,5573,5595,5829,5967,6464,6528,6548,6781,6844,6872,7471,7532,8835,9314,9472,9564,10333,10392,10580,23236,23677,26191,54328,55107,57657,64121,64805,65010,85397,90933,340706,414301,799,1490,1605,1910,3087,3727,4747,4851,5968,6773,7…	ACTA1,ADCY2,ADCY9,AKT1,APLP1,ATP2B4,ATP6V0A1,BCL2L1,CHRM3,CHRNA3,CHRNA4,CPS1,CRH,CRHBP,CRHR1,DDX11,FCGR2B,FOXO1,GABRG2,GCGR,GLRA1,GLRA2,GNAQ,GNRHR,GPT,GRIN2A,NR4A1,IFNB1,LHCGR,LPL,MAP1B,MMP2,NPM1,P2RX3,PDE2A,PRKACA,PRKAR1A,MAPK3,PXN,REG1A,SHC1,SLC5A5,SLC9A1,STC1,VAMP2,TAF1,WNT1,YWHAG,SOCS2,KLF4,AKAP6,BCAR1,TLR6,NOD1,SORBS1,PLCB1,SH3BP4,PTPN22,GPR173,ANO1,HCN3,RRAGC,P2RY12,SLC26A6,RGS8,TRIM41,VWA2…
3_Member	GO Biological Processes	GO:1901699	cellular response to nitrogen compound	-7.46948	-4.22956	68/660	58,108,115,207,333,493,535,598,1131,1136,1137,1373,1392,1393,1394,1663,2213,2308,2566,2642,2741,2742,2776,2798,2875,2903,3164,3456,3973,4023,4131,4313,4869,5024,5138,5566,5573,5595,5829,5967,6464,6528,6548,6781,6844,6872,7471,7532,8835,9314,9472,9564,10333,10392,10580,23236,23677,26191,54328,55107,57657,64121,64805,65010,85397,90933,340706,414301	ACTA1,ADCY2,ADCY9,AKT1,APLP1,ATP2B4,ATP6V0A1,BCL2L1,CHRM3,CHRNA3,CHRNA4,CPS1,CRH,CRHBP,CRHR1,DDX11,FCGR2B,FOXO1,GABRG2,GCGR,GLRA1,GLRA2,GNAQ,GNRHR,GPT,GRIN2A,NR4A1,IFNB1,LHCGR,LPL,MAP1B,MMP2,NPM1,P2RX3,PDE2A,PRKACA,PRKAR1A,MAPK3,PXN,REG1A,SHC1,SLC5A5,SLC9A1,STC1,VAMP2,TAF1,WNT1,YWHAG,SOCS2,KLF4,AKAP6,BCAR1,TLR6,NOD1,SORBS1,PLCB1,SH3BP4,PTPN22,GPR173,ANO1,HCN3,RRAGC,P2RY12,SLC26A6,RGS8,TRIM41,VWA2…
3_Member	GO Biological Processes	GO:0071417	cellular response to organonitrogen compound	-5.96197	-2.96509	59/597	58,108,115,207,333,493,535,598,1373,1392,1393,1394,1663,2213,2308,2566,2642,2741,2742,2798,2875,2903,3164,3973,4023,4131,4313,5024,5138,5566,5573,5595,5829,5967,6464,6528,6548,6781,6844,6872,7471,7532,8835,9314,9472,9564,10333,10392,10580,23677,26191,54328,55107,57657,64121,64805,65010,90933,340706	ACTA1,ADCY2,ADCY9,AKT1,APLP1,ATP2B4,ATP6V0A1,BCL2L1,CPS1,CRH,CRHBP,CRHR1,DDX11,FCGR2B,FOXO1,GABRG2,GCGR,GLRA1,GLRA2,GNRHR,GPT,GRIN2A,NR4A1,LHCGR,LPL,MAP1B,MMP2,P2RX3,PDE2A,PRKACA,PRKAR1A,MAPK3,PXN,REG1A,SHC1,SLC5A5,SLC9A1,STC1,VAMP2,TAF1,WNT1,YWHAG,SOCS2,KLF4,AKAP6,BCAR1,TLR6,NOD1,SORBS1,SH3BP4,PTPN22,GPR173,ANO1,HCN3,RRAGC,P2RY12,SLC26A6,TRIM41,VWA2
3_Member	GO Biological Processes	GO:1901652	response to peptide	-5.14653	-2.30455	52/534	108,115,207,535,799,1373,1393,1394,1490,1605,1663,1910,2213,2308,2642,2798,2875,2903,3087,3164,3727,3973,4023,4131,4313,4747,4851,5566,5573,5829,5967,5968,6464,6548,6773,6844,7049,7471,7532,8614,8835,9314,9564,10333,10392,10580,22861,26191,54328,55107,90933,340706	ADCY2,ADCY9,AKT1,ATP6V0A1,CALCR,CPS1,CRHBP,CRHR1,CCN2,DAG1,DDX11,EDNRB,FCGR2B,FOXO1,GCGR,GNRHR,GPT,GRIN2A,HHEX,NR4A1,JUND,LHCGR,LPL,MAP1B,MMP2,NEFL,NOTCH1,PRKACA,PRKAR1A,PXN,REG1A,REG1B,SHC1,SLC9A1,STAT2,VAMP2,TGFBR3,WNT1,YWHAG,STC2,SOCS2,KLF4,BCAR1,TLR6,NOD1,SORBS1,NLRP1,PTPN22,GPR173,ANO1,TRIM41,VWA2
3_Member	GO Biological Processes	GO:0032870	cellular response to hormone stimulus	-4.48505	-1.8094	62/712	108,115,116,207,493,535,1109,1131,1136,1137,1373,1392,1393,1394,1408,1843,2002,2308,2354,2642,2776,2798,2875,3062,3164,3727,3973,4023,4131,4478,4654,4851,5187,5566,5573,5829,5967,6464,6528,6548,6750,6781,6844,6872,7471,7532,7849,8835,8928,8985,9113,9564,9572,10580,23236,54328,54541,84830,85397,140880,153222,340706	ADCY2,ADCY9,ADCYAP1,AKT1,ATP2B4,ATP6V0A1,AKR1C4,CHRM3,CHRNA3,CHRNA4,CPS1,CRH,CRHBP,CRHR1,CRY2,DUSP1,ELK1,FOXO1,FOSB,GCGR,GNAQ,GNRHR,GPT,HCRTR2,NR4A1,JUND,LHCGR,LPL,MAP1B,MSN,MYOD1,NOTCH1,PER1,PRKACA,PRKAR1A,PXN,REG1A,SHC1,SLC5A5,SLC9A1,SST,STC1,VAMP2,TAF1,WNT1,YWHAG,PAX8,SOCS2,FOXH1,PLOD3,LATS1,BCAR1,NR1D1,SORBS1,PLCB1,GPR173,DDIT4,ADTRP,RGS8,CST11,CREBRF,VWA2
3_Member	GO Biological Processes	GO:1901653	cellular response to peptide	-3.77717	-1.39758	38/397	108,115,207,535,1373,1393,1394,1663,2213,2308,2642,2798,2875,2903,3164,3973,4023,4131,5566,5573,5829,5967,6464,6548,6844,7471,7532,8835,9314,9564,10333,10392,10580,26191,54328,55107,90933,340706	ADCY2,ADCY9,AKT1,ATP6V0A1,CPS1,CRHBP,CRHR1,DDX11,FCGR2B,FOXO1,GCGR,GNRHR,GPT,GRIN2A,NR4A1,LHCGR,LPL,MAP1B,PRKACA,PRKAR1A,PXN,REG1A,SHC1,SLC9A1,VAMP2,WNT1,YWHAG,SOCS2,KLF4,BCAR1,TLR6,NOD1,SORBS1,PTPN22,GPR173,ANO1,TRIM41,VWA2
3_Member	GO Biological Processes	GO:0043434	response to peptide hormone	-3.13596	-1.07212	39/443	108,115,207,535,1373,1393,1394,1490,1605,1910,2308,2642,2798,2875,3087,3164,3727,3973,4023,4131,4747,5566,5573,5829,5967,5968,6464,6548,6773,6844,7049,7471,7532,8614,8835,9564,10580,54328,340706	ADCY2,ADCY9,AKT1,ATP6V0A1,CPS1,CRHBP,CRHR1,CCN2,DAG1,EDNRB,FOXO1,GCGR,GNRHR,GPT,HHEX,NR4A1,JUND,LHCGR,LPL,MAP1B,NEFL,PRKACA,PRKAR1A,PXN,REG1A,REG1B,SHC1,SLC9A1,STAT2,VAMP2,TGFBR3,WNT1,YWHAG,STC2,SOCS2,BCAR1,SORBS1,GPR173,VWA2
3_Member	GO Biological Processes	GO:0071375	cellular response to peptide hormone stimulus	-2.52871	-0.749938	29/327	108,115,207,535,1373,1393,1394,2308,2642,2798,2875,3164,3973,4023,4131,5566,5573,5829,5967,6464,6548,6844,7471,7532,8835,9564,10580,54328,340706	ADCY2,ADCY9,AKT1,ATP6V0A1,CPS1,CRHBP,CRHR1,FOXO1,GCGR,GNRHR,GPT,NR4A1,LHCGR,LPL,MAP1B,PRKACA,PRKAR1A,PXN,REG1A,SHC1,SLC9A1,VAMP2,WNT1,YWHAG,SOCS2,BCAR1,SORBS1,GPR173,VWA2
4_Summary	GO Biological Processes	GO:0019935	cyclic-nucleotide-mediated signaling	-6.77587	-3.5707	31/214	108,115,116,153,187,333,493,799,1392,1394,1814,1910,2642,2776,3973,4158,4881,5138,5573,6014,6373,6954,7057,8844,9472,22859,57561,64123,64784,112609,120793,1131,2550,2847,2916,3640,10163,26532,64805,219464,284433,346562,2903,3710,5024,5518,5566,6548,8527,11123,57158,375346	ADCY2,ADCY9,ADCYAP1,ADRB1,APLNR,APLP1,ATP2B4,CALCR,CRH,CRHR1,DRD3,EDNRB,GCGR,GNAQ,LHCGR,MC2R,NPR1,PDE2A,PRKAR1A,RIT2,CXCL11,TCP11,THBS1,KSR1,AKAP6,ADGRL1,ARRDC3,ADGRL4,CRTC3,MRAP2,OR56A4,CHRM3,GABBR1,MCHR1,GRM6,INSL3,WASF2,OR10H3,P2RY12,OR5T2,OR10H5,GNAT3,GRIN2A,ITPR3,P2RX3,PPP2R1A,PRKACA,SLC9A1,DGKD,RCAN3,JPH2,STIMATE
4_Member	GO Biological Processes	GO:0019935	cyclic-nucleotide-mediated signaling	-6.77587	-3.5707	31/214	108,115,116,153,187,333,493,799,1392,1394,1814,1910,2642,2776,3973,4158,4881,5138,5573,6014,6373,6954,7057,8844,9472,22859,57561,64123,64784,112609,120793	ADCY2,ADCY9,ADCYAP1,ADRB1,APLNR,APLP1,ATP2B4,CALCR,CRH,CRHR1,DRD3,EDNRB,GCGR,GNAQ,LHCGR,MC2R,NPR1,PDE2A,PRKAR1A,RIT2,CXCL11,TCP11,THBS1,KSR1,AKAP6,ADGRL1,ARRDC3,ADGRL4,CRTC3,MRAP2,OR56A4
4_Member	GO Biological Processes	GO:0019933	cAMP-mediated signaling	-6.00554	-2.96519	27/186	108,115,116,153,187,333,493,799,1392,1394,1814,2642,2776,3973,4158,5138,6014,6373,6954,8844,9472,22859,57561,64123,64784,112609,120793	ADCY2,ADCY9,ADCYAP1,ADRB1,APLNR,APLP1,ATP2B4,CALCR,CRH,CRHR1,DRD3,GCGR,GNAQ,LHCGR,MC2R,PDE2A,RIT2,CXCL11,TCP11,KSR1,AKAP6,ADGRL1,ARRDC3,ADGRL4,CRTC3,MRAP2,OR56A4
4_Member	GO Biological Processes	GO:0007187	G protein-coupled receptor signaling pathway, coupled to cyclic nucleotide second messenger	-5.34926	-2.44513	32/261	108,115,116,153,333,493,799,1131,1394,1814,2550,2642,2776,2847,2916,3640,3973,4158,5138,6014,6373,10163,22859,26532,57561,64123,64805,112609,120793,219464,284433,346562	ADCY2,ADCY9,ADCYAP1,ADRB1,APLP1,ATP2B4,CALCR,CHRM3,CRHR1,DRD3,GABBR1,GCGR,GNAQ,MCHR1,GRM6,INSL3,LHCGR,MC2R,PDE2A,RIT2,CXCL11,WASF2,ADGRL1,OR10H3,ARRDC3,ADGRL4,P2RY12,MRAP2,OR56A4,OR5T2,OR10H5,GNAT3
4_Member	GO Biological Processes	GO:0007188	adenylate cyclase-modulating G protein-coupled receptor signaling pathway	-5.25759	-2.39016	29/227	108,115,116,153,333,493,799,1131,1394,1814,2550,2642,2776,2847,2916,3640,3973,4158,5138,6014,6373,10163,22859,57561,64123,64805,112609,120793,346562	ADCY2,ADCY9,ADCYAP1,ADRB1,APLP1,ATP2B4,CALCR,CHRM3,CRHR1,DRD3,GABBR1,GCGR,GNAQ,MCHR1,GRM6,INSL3,LHCGR,MC2R,PDE2A,RIT2,CXCL11,WASF2,ADGRL1,ARRDC3,ADGRL4,P2RY12,MRAP2,OR56A4,GNAT3
4_Member	GO Biological Processes	GO:0007189	adenylate cyclase-activating G protein-coupled receptor signaling pathway	-4.51341	-1.82777	20/140	108,115,116,153,333,493,799,1394,1814,2642,2776,3973,4158,6014,6373,22859,57561,64123,112609,120793	ADCY2,ADCY9,ADCYAP1,ADRB1,APLP1,ATP2B4,CALCR,CRHR1,DRD3,GCGR,GNAQ,LHCGR,MC2R,RIT2,CXCL11,ADGRL1,ARRDC3,ADGRL4,MRAP2,OR56A4
4_Member	GO Biological Processes	GO:0019932	second-messenger-mediated signaling	-3.97318	-1.48658	42/445	108,115,116,153,187,333,493,799,1392,1394,1814,1910,2642,2776,2903,3710,3973,4158,4881,5024,5138,5518,5566,5573,6014,6373,6548,6954,7057,8527,8844,9472,11123,22859,57158,57561,64123,64784,64805,112609,120793,375346	ADCY2,ADCY9,ADCYAP1,ADRB1,APLNR,APLP1,ATP2B4,CALCR,CRH,CRHR1,DRD3,EDNRB,GCGR,GNAQ,GRIN2A,ITPR3,LHCGR,MC2R,NPR1,P2RX3,PDE2A,PPP2R1A,PRKACA,PRKAR1A,RIT2,CXCL11,SLC9A1,TCP11,THBS1,DGKD,KSR1,AKAP6,RCAN3,ADGRL1,JPH2,ARRDC3,ADGRL4,CRTC3,P2RY12,MRAP2,OR56A4,STIMATE
4_Member	GO Biological Processes	GO:0007193	adenylate cyclase-inhibiting G protein-coupled receptor signaling pathway	-2.72231	-0.861088	12/89	108,115,1131,1814,2550,2847,2916,3640,5138,64805,120793,346562	ADCY2,ADCY9,CHRM3,DRD3,GABBR1,MCHR1,GRM6,INSL3,PDE2A,P2RY12,OR56A4,GNAT3
5_Summary	GO Biological Processes	GO:0099537	trans-synaptic signaling	-6.50926	-3.33629	70/728	116,207,320,613,785,1131,1136,1137,1392,1393,1605,1627,1814,2149,2566,2741,2742,2893,2895,2903,2916,3062,3556,3710,3766,4130,4131,4923,4983,5024,5552,5566,5582,6014,6616,6750,6812,6843,6844,6853,6857,6860,7532,7804,8447,8499,8775,8927,9294,9900,10911,23025,23236,26059,26167,26532,56130,57084,57555,57717,60482,64101,64130,120793,147381,219464,222256,253980,284433,341359,20,153,1620,1826,2334,2548,…	ADCYAP1,AKT1,APBA1,BCR,CACNB4,CHRM3,CHRNA3,CHRNA4,CRH,CRHBP,DAG1,DBN1,DRD3,F2R,GABRG2,GLRA1,GLRA2,GRIA4,GRID2,GRIN2A,GRM6,HCRTR2,IL1RAP,ITPR3,KCNJ10,MAP1A,MAP1B,NTSR1,OPHN1,P2RX3,SRGN,PRKACA,PRKCG,RIT2,SNAP25,SST,STXBP1,VAMP1,VAMP2,SYN1,SYT1,SYT4,YWHAG,LRP8,DOC2B,PPFIA2,NAPA,BSN,S1PR2,SV2A,UTS2,UNC13A,PLCB1,ERC2,PCDHB5,OR10H3,PCDHB6,SLC17A6,NLGN2,PCDHB16,SLC5A7,LRRC4,LIN7B,OR56A4,CBLN2,OR5T2,CDHR…
5_Member	GO Biological Processes	GO:0099537	trans-synaptic signaling	-6.50926	-3.33629	70/728	116,207,320,613,785,1131,1136,1137,1392,1393,1605,1627,1814,2149,2566,2741,2742,2893,2895,2903,2916,3062,3556,3710,3766,4130,4131,4923,4983,5024,5552,5566,5582,6014,6616,6750,6812,6843,6844,6853,6857,6860,7532,7804,8447,8499,8775,8927,9294,9900,10911,23025,23236,26059,26167,26532,56130,57084,57555,57717,60482,64101,64130,120793,147381,219464,222256,253980,284433,341359	ADCYAP1,AKT1,APBA1,BCR,CACNB4,CHRM3,CHRNA3,CHRNA4,CRH,CRHBP,DAG1,DBN1,DRD3,F2R,GABRG2,GLRA1,GLRA2,GRIA4,GRID2,GRIN2A,GRM6,HCRTR2,IL1RAP,ITPR3,KCNJ10,MAP1A,MAP1B,NTSR1,OPHN1,P2RX3,SRGN,PRKACA,PRKCG,RIT2,SNAP25,SST,STXBP1,VAMP1,VAMP2,SYN1,SYT1,SYT4,YWHAG,LRP8,DOC2B,PPFIA2,NAPA,BSN,S1PR2,SV2A,UTS2,UNC13A,PLCB1,ERC2,PCDHB5,OR10H3,PCDHB6,SLC17A6,NLGN2,PCDHB16,SLC5A7,LRRC4,LIN7B,OR56A4,CBLN2,OR5T2,CDHR…
5_Member	GO Biological Processes	GO:0099536	synaptic signaling	-6.3985	-3.25548	70/733	116,207,320,613,785,1131,1136,1137,1392,1393,1605,1627,1814,2149,2566,2741,2742,2893,2895,2903,2916,3062,3556,3710,3766,4130,4131,4923,4983,5024,5552,5566,5582,6014,6616,6750,6812,6843,6844,6853,6857,6860,7532,7804,8447,8499,8775,8927,9294,9900,10911,23025,23236,26059,26167,26532,56130,57084,57555,57717,60482,64101,64130,120793,147381,219464,222256,253980,284433,341359	ADCYAP1,AKT1,APBA1,BCR,CACNB4,CHRM3,CHRNA3,CHRNA4,CRH,CRHBP,DAG1,DBN1,DRD3,F2R,GABRG2,GLRA1,GLRA2,GRIA4,GRID2,GRIN2A,GRM6,HCRTR2,IL1RAP,ITPR3,KCNJ10,MAP1A,MAP1B,NTSR1,OPHN1,P2RX3,SRGN,PRKACA,PRKCG,RIT2,SNAP25,SST,STXBP1,VAMP1,VAMP2,SYN1,SYT1,SYT4,YWHAG,LRP8,DOC2B,PPFIA2,NAPA,BSN,S1PR2,SV2A,UTS2,UNC13A,PLCB1,ERC2,PCDHB5,OR10H3,PCDHB6,SLC17A6,NLGN2,PCDHB16,SLC5A7,LRRC4,LIN7B,OR56A4,CBLN2,OR5T2,CDHR…
5_Member	GO Biological Processes	GO:0007268	chemical synaptic transmission	-6.05983	-2.99599	68/720	116,207,320,613,785,1131,1136,1137,1392,1393,1627,1814,2149,2566,2741,2742,2893,2895,2903,2916,3062,3710,3766,4130,4131,4923,4983,5024,5552,5566,5582,6014,6616,6750,6812,6843,6844,6853,6857,6860,7532,7804,8447,8499,8775,8927,9294,9900,10911,23025,23236,26059,26167,26532,56130,57084,57555,57717,60482,64101,64130,120793,147381,219464,222256,253980,284433,341359	ADCYAP1,AKT1,APBA1,BCR,CACNB4,CHRM3,CHRNA3,CHRNA4,CRH,CRHBP,DBN1,DRD3,F2R,GABRG2,GLRA1,GLRA2,GRIA4,GRID2,GRIN2A,GRM6,HCRTR2,ITPR3,KCNJ10,MAP1A,MAP1B,NTSR1,OPHN1,P2RX3,SRGN,PRKACA,PRKCG,RIT2,SNAP25,SST,STXBP1,VAMP1,VAMP2,SYN1,SYT1,SYT4,YWHAG,LRP8,DOC2B,PPFIA2,NAPA,BSN,S1PR2,SV2A,UTS2,UNC13A,PLCB1,ERC2,PCDHB5,OR10H3,PCDHB6,SLC17A6,NLGN2,PCDHB16,SLC5A7,LRRC4,LIN7B,OR56A4,CBLN2,OR5T2,CDHR3,KCTD13,OR1…
5_Member	GO Biological Processes	GO:0098916	anterograde trans-synaptic signaling	-6.05983	-2.99599	68/720	116,207,320,613,785,1131,1136,1137,1392,1393,1627,1814,2149,2566,2741,2742,2893,2895,2903,2916,3062,3710,3766,4130,4131,4923,4983,5024,5552,5566,5582,6014,6616,6750,6812,6843,6844,6853,6857,6860,7532,7804,8447,8499,8775,8927,9294,9900,10911,23025,23236,26059,26167,26532,56130,57084,57555,57717,60482,64101,64130,120793,147381,219464,222256,253980,284433,341359	ADCYAP1,AKT1,APBA1,BCR,CACNB4,CHRM3,CHRNA3,CHRNA4,CRH,CRHBP,DBN1,DRD3,F2R,GABRG2,GLRA1,GLRA2,GRIA4,GRID2,GRIN2A,GRM6,HCRTR2,ITPR3,KCNJ10,MAP1A,MAP1B,NTSR1,OPHN1,P2RX3,SRGN,PRKACA,PRKCG,RIT2,SNAP25,SST,STXBP1,VAMP1,VAMP2,SYN1,SYT1,SYT4,YWHAG,LRP8,DOC2B,PPFIA2,NAPA,BSN,S1PR2,SV2A,UTS2,UNC13A,PLCB1,ERC2,PCDHB5,OR10H3,PCDHB6,SLC17A6,NLGN2,PCDHB16,SLC5A7,LRRC4,LIN7B,OR56A4,CBLN2,OR5T2,CDHR3,KCTD13,OR1…
5_Member	GO Biological Processes	GO:0050804	modulation of chemical synaptic transmission	-3.56916	-1.31075	41/450	116,320,613,1136,1137,1392,1627,1814,2149,2893,2895,2903,2916,3710,3766,4130,4131,4923,4983,5024,5552,5566,5582,6616,6812,6843,6844,6853,6857,6860,7532,7804,8499,8775,9294,23025,23236,57555,64101,120793,253980	ADCYAP1,APBA1,BCR,CHRNA3,CHRNA4,CRH,DBN1,DRD3,F2R,GRIA4,GRID2,GRIN2A,GRM6,ITPR3,KCNJ10,MAP1A,MAP1B,NTSR1,OPHN1,P2RX3,SRGN,PRKACA,PRKCG,SNAP25,STXBP1,VAMP1,VAMP2,SYN1,SYT1,SYT4,YWHAG,LRP8,PPFIA2,NAPA,S1PR2,UNC13A,PLCB1,NLGN2,LRRC4,OR56A4,KCTD13
5_Member	GO Biological Processes	GO:0099177	regulation of trans-synaptic signaling	-3.54917	-1.29825	41/451	116,320,613,1136,1137,1392,1627,1814,2149,2893,2895,2903,2916,3710,3766,4130,4131,4923,4983,5024,5552,5566,5582,6616,6812,6843,6844,6853,6857,6860,7532,7804,8499,8775,9294,23025,23236,57555,64101,120793,253980	ADCYAP1,APBA1,BCR,CHRNA3,CHRNA4,CRH,DBN1,DRD3,F2R,GRIA4,GRID2,GRIN2A,GRM6,ITPR3,KCNJ10,MAP1A,MAP1B,NTSR1,OPHN1,P2RX3,SRGN,PRKACA,PRKCG,SNAP25,STXBP1,VAMP1,VAMP2,SYN1,SYT1,SYT4,YWHAG,LRP8,PPFIA2,NAPA,S1PR2,UNC13A,PLCB1,NLGN2,LRRC4,OR56A4,KCTD13
5_Member	GO Biological Processes	GO:0007610	behavior	-2.79231	-0.872472	49/617	20,116,153,320,1136,1137,1392,1393,1620,1814,1826,2334,2548,2566,2741,2847,2903,2916,3062,3675,3710,3766,3949,4130,4192,4923,5024,5582,5896,6616,6712,6860,6886,7057,8701,8997,9572,10347,23236,28996,57555,57561,112609,120793,127534,140947,153222,342371,389400	ABCA2,ADCYAP1,ADRB1,APBA1,CHRNA3,CHRNA4,CRH,CRHBP,BRINP1,DRD3,DSCAM,AFF2,GAA,GABRG2,GLRA1,MCHR1,GRIN2A,GRM6,HCRTR2,ITGA3,ITPR3,KCNJ10,LDLR,MAP1A,MDK,NTSR1,P2RX3,PRKCG,RAG1,SNAP25,SPTBN2,SYT4,TAL1,THBS1,DNAH11,KALRN,NR1D1,ABCA7,PLCB1,HIPK2,NLGN2,ARRDC3,MRAP2,OR56A4,GJB4,DCANP1,CREBRF,ATXN1L,GFRAL
6_Summary	Reactome Gene Sets	R-HSA-112315	Transmission across Chemical Synapses	-6.36074	-3.24575	35/270	108,115,320,785,1136,1137,2550,2566,2741,2742,2785,2788,2792,2893,2903,3766,4747,5331,5566,5573,5582,5595,5613,5924,6616,6812,6844,6853,6857,8499,23236,55799,60482,64130,346562,3556,3743,3757,10611,23415,57555,57657,93107,341359,24,187,1109,1814,2847,2916,3710,3949,4023,5518,5540,5957,6366,6368,6373,6383,6750,7804,9294,50700,50833,50836,53829,54884,64805,85397,121214,259286,338398	ADCY2,ADCY9,APBA1,CACNB4,CHRNA3,CHRNA4,GABBR1,GABRG2,GLRA1,GLRA2,GNG3,GNG7,GNGT1,GRIA4,GRIN2A,KCNJ10,NEFL,PLCB3,PRKACA,PRKAR1A,PRKCG,MAPK3,PRKX,RASGRF2,SNAP25,STXBP1,VAMP2,SYN1,SYT1,PPFIA2,PLCB1,CACNA2D3,SLC5A7,LIN7B,GNAT3,IL1RAP,KCNA7,KCNH2,PDLIM5,KCNH4,NLGN2,HCN3,KCNG4,SYT10,ABCA4,APLNR,AKR1C4,DRD3,MCHR1,GRM6,ITPR3,LDLR,LPL,PPP2R1A,NPY4R,RCVRN,CCL21,CCL23,CXCL11,SDC2,SST,LRP8,S1PR2,RDH8,TAS2R16…
6_Member	Reactome Gene Sets	R-HSA-112315	Transmission across Chemical Synapses	-6.36074	-3.24575	35/270	108,115,320,785,1136,1137,2550,2566,2741,2742,2785,2788,2792,2893,2903,3766,4747,5331,5566,5573,5582,5595,5613,5924,6616,6812,6844,6853,6857,8499,23236,55799,60482,64130,346562	ADCY2,ADCY9,APBA1,CACNB4,CHRNA3,CHRNA4,GABBR1,GABRG2,GLRA1,GLRA2,GNG3,GNG7,GNGT1,GRIA4,GRIN2A,KCNJ10,NEFL,PLCB3,PRKACA,PRKAR1A,PRKCG,MAPK3,PRKX,RASGRF2,SNAP25,STXBP1,VAMP2,SYN1,SYT1,PPFIA2,PLCB1,CACNA2D3,SLC5A7,LIN7B,GNAT3
6_Member	Reactome Gene Sets	R-HSA-112316	Neuronal System	-5.50897	-2.57008	44/410	108,115,320,785,1136,1137,2550,2566,2741,2742,2785,2788,2792,2893,2903,3556,3743,3757,3766,4747,5331,5566,5573,5582,5595,5613,5924,6616,6812,6844,6853,6857,8499,10611,23236,23415,55799,57555,57657,60482,64130,93107,341359,346562	ADCY2,ADCY9,APBA1,CACNB4,CHRNA3,CHRNA4,GABBR1,GABRG2,GLRA1,GLRA2,GNG3,GNG7,GNGT1,GRIA4,GRIN2A,IL1RAP,KCNA7,KCNH2,KCNJ10,NEFL,PLCB3,PRKACA,PRKAR1A,PRKCG,MAPK3,PRKX,RASGRF2,SNAP25,STXBP1,VAMP2,SYN1,SYT1,PPFIA2,PDLIM5,PLCB1,KCNH4,CACNA2D3,NLGN2,HCN3,SLC5A7,LIN7B,KCNG4,SYT10,GNAT3
6_Member	Reactome Gene Sets	R-HSA-418594	G alpha (i) signalling events	-4.86978	-2.11887	42/407	24,108,115,187,1109,1814,2550,2785,2788,2792,2847,2916,3710,3949,4023,5331,5518,5540,5566,5573,5582,5613,5957,6366,6368,6373,6383,6750,7804,9294,23236,50700,50833,50836,53829,54884,64805,85397,121214,259286,338398,346562	ABCA4,ADCY2,ADCY9,APLNR,AKR1C4,DRD3,GABBR1,GNG3,GNG7,GNGT1,MCHR1,GRM6,ITPR3,LDLR,LPL,PLCB3,PPP2R1A,NPY4R,PRKACA,PRKAR1A,PRKCG,PRKX,RCVRN,CCL21,CCL23,CXCL11,SDC2,SST,LRP8,S1PR2,PLCB1,RDH8,TAS2R16,TAS2R8,P2RY13,RETSAT,P2RY12,RGS8,SDR9C7,TAS2R40,TAS2R60,GNAT3
6_Member	Reactome Gene Sets	R-HSA-112314	Neurotransmitter receptors and postsynaptic signal transmission	-4.72485	-2.00781	26/205	108,115,320,1136,1137,2550,2566,2741,2742,2785,2788,2792,2893,2903,3766,4747,5331,5566,5573,5582,5595,5613,5924,23236,64130,346562	ADCY2,ADCY9,APBA1,CHRNA3,CHRNA4,GABBR1,GABRG2,GLRA1,GLRA2,GNG3,GNG7,GNGT1,GRIA4,GRIN2A,KCNJ10,NEFL,PLCB3,PRKACA,PRKAR1A,PRKCG,MAPK3,PRKX,RASGRF2,PLCB1,LIN7B,GNAT3
7_Summary	GO Biological Processes	GO:0045664	regulation of neuron differentiation	-5.97118	-2.96509	64/667	116,207,411,653,1002,1136,1272,1482,1620,1627,1826,1910,2042,2664,2895,3675,3897,3984,4131,4192,4674,4747,4851,4974,5604,5793,5800,5967,6014,6383,6616,6857,6860,6938,7532,7804,8499,8835,8997,9024,9231,9314,9315,10500,10611,22906,23025,23108,25793,27339,30012,57540,57715,59284,64764,65078,66008,84894,150465,151835,152559,339479,349667,402117,960,1969,2213,5420,6101,6366,7471,9750,10163,22873,23061…	ADCYAP1,AKT1,ARSB,BMP5,CDH4,CHRNA3,CNTN1,NKX2-5,BRINP1,DBN1,DSCAM,EDNRB,EPHA3,GDI1,GRID2,ITGA3,L1CAM,LIMK1,MAP1B,MDK,NAP1L2,NEFL,NOTCH1,OMG,MAP2K1,PTPRG,PTPRO,REG1A,RIT2,SDC2,SNAP25,SYT1,SYT4,TCF12,YWHAG,LRP8,PPFIA2,SOCS2,KALRN,BRSK2,DLG5,KLF4,NREP,SEMA6C,PDLIM5,TRAK1,UNC13A,RAP1GAP2,FBXO7,PRPF19,TLX3,DISP3,SEMA4G,CACNG7,CREB3L2,RTN4R,TRAK2,LINGO1,TTL,CPNE9,PAQR3,BRINP3,RTN4RL2,VWC2L,CD44,EPHA2,F…
7_Member	GO Biological Processes	GO:0045664	regulation of neuron differentiation	-5.97118	-2.96509	64/667	116,207,411,653,1002,1136,1272,1482,1620,1627,1826,1910,2042,2664,2895,3675,3897,3984,4131,4192,4674,4747,4851,4974,5604,5793,5800,5967,6014,6383,6616,6857,6860,6938,7532,7804,8499,8835,8997,9024,9231,9314,9315,10500,10611,22906,23025,23108,25793,27339,30012,57540,57715,59284,64764,65078,66008,84894,150465,151835,152559,339479,349667,402117	ADCYAP1,AKT1,ARSB,BMP5,CDH4,CHRNA3,CNTN1,NKX2-5,BRINP1,DBN1,DSCAM,EDNRB,EPHA3,GDI1,GRID2,ITGA3,L1CAM,LIMK1,MAP1B,MDK,NAP1L2,NEFL,NOTCH1,OMG,MAP2K1,PTPRG,PTPRO,REG1A,RIT2,SDC2,SNAP25,SYT1,SYT4,TCF12,YWHAG,LRP8,PPFIA2,SOCS2,KALRN,BRSK2,DLG5,KLF4,NREP,SEMA6C,PDLIM5,TRAK1,UNC13A,RAP1GAP2,FBXO7,PRPF19,TLX3,DISP3,SEMA4G,CACNG7,CREB3L2,RTN4R,TRAK2,LINGO1,TTL,CPNE9,PAQR3,BRINP3,RTN4RL2,VWC2L
7_Member	GO Biological Processes	GO:0120035	regulation of plasma membrane bounded cell projection organization	-5.90276	-2.92607	67/713	116,207,411,653,960,1002,1136,1272,1627,1826,1969,2042,2213,2664,2895,3675,3897,3984,4131,4192,4747,4974,5420,5604,5793,5800,5967,6014,6101,6366,6383,6616,6857,6860,7471,7804,8499,8997,9024,9231,9314,9750,10163,10500,10611,22873,22906,23025,23061,23108,25793,26051,26228,51466,55604,57715,59284,64764,64805,65078,66008,84894,116840,150465,151835,152559,349667	ADCYAP1,AKT1,ARSB,BMP5,CD44,CDH4,CHRNA3,CNTN1,DBN1,DSCAM,EPHA2,EPHA3,FCGR2B,GDI1,GRID2,ITGA3,L1CAM,LIMK1,MAP1B,MDK,NEFL,OMG,PODXL,MAP2K1,PTPRG,PTPRO,REG1A,RIT2,RP1,CCL21,SDC2,SNAP25,SYT1,SYT4,WNT1,LRP8,PPFIA2,KALRN,BRSK2,DLG5,KLF4,RIPOR2,WASF2,SEMA6C,PDLIM5,DZIP1,TRAK1,UNC13A,TBC1D9B,RAP1GAP2,FBXO7,PPP1R16B,STAP1,EVL,CARMIL1,SEMA4G,CACNG7,CREB3L2,P2RY12,RTN4R,TRAK2,LINGO1,CNTROB,TTL,CPNE9,PAQR3,R…
7_Member	GO Biological Processes	GO:0031344	regulation of cell projection organization	-5.69328	-2.7359	67/723	116,207,411,653,960,1002,1136,1272,1627,1826,1969,2042,2213,2664,2895,3675,3897,3984,4131,4192,4747,4974,5420,5604,5793,5800,5967,6014,6101,6366,6383,6616,6857,6860,7471,7804,8499,8997,9024,9231,9314,9750,10163,10500,10611,22873,22906,23025,23061,23108,25793,26051,26228,51466,55604,57715,59284,64764,64805,65078,66008,84894,116840,150465,151835,152559,349667	ADCYAP1,AKT1,ARSB,BMP5,CD44,CDH4,CHRNA3,CNTN1,DBN1,DSCAM,EPHA2,EPHA3,FCGR2B,GDI1,GRID2,ITGA3,L1CAM,LIMK1,MAP1B,MDK,NEFL,OMG,PODXL,MAP2K1,PTPRG,PTPRO,REG1A,RIT2,RP1,CCL21,SDC2,SNAP25,SYT1,SYT4,WNT1,LRP8,PPFIA2,KALRN,BRSK2,DLG5,KLF4,RIPOR2,WASF2,SEMA6C,PDLIM5,DZIP1,TRAK1,UNC13A,TBC1D9B,RAP1GAP2,FBXO7,PPP1R16B,STAP1,EVL,CARMIL1,SEMA4G,CACNG7,CREB3L2,P2RY12,RTN4R,TRAK2,LINGO1,CNTROB,TTL,CPNE9,PAQR3,R…
7_Member	GO Biological Processes	GO:0010975	regulation of neuron projection development	-5.00637	-2.20578	50/512	116,207,411,653,1002,1136,1272,1627,1826,2042,2664,2895,3675,3897,3984,4131,4192,4747,4974,5604,5793,5800,5967,6014,6383,6616,6857,6860,7804,8499,8997,9024,9231,9314,10500,10611,22906,23025,23108,25793,57715,59284,64764,65078,66008,84894,150465,151835,152559,349667	ADCYAP1,AKT1,ARSB,BMP5,CDH4,CHRNA3,CNTN1,DBN1,DSCAM,EPHA3,GDI1,GRID2,ITGA3,L1CAM,LIMK1,MAP1B,MDK,NEFL,OMG,MAP2K1,PTPRG,PTPRO,REG1A,RIT2,SDC2,SNAP25,SYT1,SYT4,LRP8,PPFIA2,KALRN,BRSK2,DLG5,KLF4,SEMA6C,PDLIM5,TRAK1,UNC13A,RAP1GAP2,FBXO7,SEMA4G,CACNG7,CREB3L2,RTN4R,TRAK2,LINGO1,TTL,CPNE9,PAQR3,RTN4RL2
7_Member	GO Biological Processes	GO:0000904	cell morphogenesis involved in differentiation	-4.24433	-1.64122	64/756	323,1002,1136,1419,1605,1627,1826,1969,2042,2195,2637,2664,3897,3984,4130,4131,4192,4233,4684,4747,4756,4851,4974,4983,5212,5595,5604,5800,5829,6383,6464,6712,6781,6812,6886,7804,8499,8609,8985,8997,9024,9113,9201,9750,10500,10611,22836,22906,25987,51466,55604,55816,57493,57715,63923,64096,65078,66008,84894,89884,91663,150465,340706,643226	APBB2,CDH4,CHRNA3,CRYGB,DAG1,DBN1,DSCAM,EPHA2,EPHA3,FAT1,GBX2,GDI1,L1CAM,LIMK1,MAP1A,MAP1B,MDK,MET,NCAM1,NEFL,NEO1,NOTCH1,OMG,OPHN1,VIT,MAPK3,MAP2K1,PTPRO,PXN,SDC2,SHC1,SPTBN2,STC1,STXBP1,TAL1,LRP8,PPFIA2,KLF7,PLOD3,KALRN,BRSK2,LATS1,DCLK1,RIPOR2,SEMA6C,PDLIM5,RHOBTB3,TRAK1,TSKU,EVL,CARMIL1,DOK5,HEG1,SEMA4G,TNN,GFRA4,RTN4R,TRAK2,LINGO1,LHX4,MYADM,TTL,VWA2,GRXCR2
7_Member	GO Biological Processes	GO:0048638	regulation of developmental growth	-4.23573	-1.6409	36/350	153,207,1002,1482,1627,1814,1826,2296,2664,3142,3720,3897,3984,4131,4654,4851,5967,6857,6860,6910,6928,7049,8614,8835,9113,9472,10500,23025,23236,51804,57715,59284,65078,79068,150465,151835	ADRB1,AKT1,CDH4,NKX2-5,DBN1,DRD3,DSCAM,FOXC1,GDI1,HLX,JARID2,L1CAM,LIMK1,MAP1B,MYOD1,NOTCH1,REG1A,SYT1,SYT4,TBX5,HNF1B,TGFBR3,STC2,SOCS2,LATS1,AKAP6,SEMA6C,UNC13A,PLCB1,SIX4,SEMA4G,CACNG7,RTN4R,FTO,TTL,CPNE9
7_Member	GO Biological Processes	GO:0048858	cell projection morphogenesis	-3.80069	-1.40066	57/676	323,960,1002,1136,1605,1627,1826,1969,2042,2637,2664,3897,3984,4130,4131,4192,4684,4747,4756,4851,4974,4983,5595,5604,5800,5967,6383,6464,6712,6812,6857,6860,7804,8499,8609,8997,9024,9201,10163,10500,10611,22836,22906,23025,25987,51466,55816,57715,59284,63923,64096,65078,66008,84894,89884,150465,151835	APBB2,CD44,CDH4,CHRNA3,DAG1,DBN1,DSCAM,EPHA2,EPHA3,GBX2,GDI1,L1CAM,LIMK1,MAP1A,MAP1B,MDK,NCAM1,NEFL,NEO1,NOTCH1,OMG,OPHN1,MAPK3,MAP2K1,PTPRO,REG1A,SDC2,SHC1,SPTBN2,STXBP1,SYT1,SYT4,LRP8,PPFIA2,KLF7,KALRN,BRSK2,DCLK1,WASF2,SEMA6C,PDLIM5,RHOBTB3,TRAK1,UNC13A,TSKU,EVL,DOK5,SEMA4G,CACNG7,TNN,GFRA4,RTN4R,TRAK2,LINGO1,LHX4,TTL,CPNE9
7_Member	GO Biological Processes	GO:0032990	cell part morphogenesis	-3.72277	-1.38317	58/696	323,598,960,1002,1136,1605,1627,1826,1969,2042,2637,2664,3897,3984,4130,4131,4192,4684,4747,4756,4851,4974,4983,5595,5604,5800,5967,6383,6464,6712,6812,6857,6860,7804,8499,8609,8997,9024,9201,10163,10500,10611,22836,22906,23025,25987,51466,55816,57715,59284,63923,64096,65078,66008,84894,89884,150465,151835	APBB2,BCL2L1,CD44,CDH4,CHRNA3,DAG1,DBN1,DSCAM,EPHA2,EPHA3,GBX2,GDI1,L1CAM,LIMK1,MAP1A,MAP1B,MDK,NCAM1,NEFL,NEO1,NOTCH1,OMG,OPHN1,MAPK3,MAP2K1,PTPRO,REG1A,SDC2,SHC1,SPTBN2,STXBP1,SYT1,SYT4,LRP8,PPFIA2,KLF7,KALRN,BRSK2,DCLK1,WASF2,SEMA6C,PDLIM5,RHOBTB3,TRAK1,UNC13A,TSKU,EVL,DOK5,SEMA4G,CACNG7,TNN,GFRA4,RTN4R,TRAK2,LINGO1,LHX4,TTL,CPNE9
7_Member	GO Biological Processes	GO:0022604	regulation of cell morphogenesis	-3.67895	-1.36417	45/503	960,1002,1136,1605,1627,1826,2038,2664,3689,3897,3984,4131,4192,4478,4747,4974,5604,5800,5967,6354,6383,6857,6860,7804,8499,8997,9024,10395,10500,10611,22836,22906,23025,54509,55604,55843,57619,57715,59284,65078,66008,84894,91663,150465,151835	CD44,CDH4,CHRNA3,DAG1,DBN1,DSCAM,EPB42,GDI1,ITGB2,L1CAM,LIMK1,MAP1B,MDK,MSN,NEFL,OMG,MAP2K1,PTPRO,REG1A,CCL7,SDC2,SYT1,SYT4,LRP8,PPFIA2,KALRN,BRSK2,DLC1,SEMA6C,PDLIM5,RHOBTB3,TRAK1,UNC13A,RHOF,CARMIL1,ARHGAP15,SHROOM3,SEMA4G,CACNG7,RTN4R,TRAK2,LINGO1,MYADM,TTL,CPNE9
7_Member	GO Biological Processes	GO:0120039	plasma membrane bounded cell projection morphogenesis	-3.61508	-1.34559	56/672	323,960,1002,1136,1605,1627,1826,1969,2042,2637,2664,3897,3984,4130,4131,4684,4747,4756,4851,4974,4983,5595,5604,5800,5967,6383,6464,6712,6812,6857,6860,7804,8499,8609,8997,9024,9201,10163,10500,10611,22836,22906,23025,25987,51466,55816,57715,59284,63923,64096,65078,66008,84894,89884,150465,151835	APBB2,CD44,CDH4,CHRNA3,DAG1,DBN1,DSCAM,EPHA2,EPHA3,GBX2,GDI1,L1CAM,LIMK1,MAP1A,MAP1B,NCAM1,NEFL,NEO1,NOTCH1,OMG,OPHN1,MAPK3,MAP2K1,PTPRO,REG1A,SDC2,SHC1,SPTBN2,STXBP1,SYT1,SYT4,LRP8,PPFIA2,KLF7,KALRN,BRSK2,DCLK1,WASF2,SEMA6C,PDLIM5,RHOBTB3,TRAK1,UNC13A,TSKU,EVL,DOK5,SEMA4G,CACNG7,TNN,GFRA4,RTN4R,TRAK2,LINGO1,LHX4,TTL,CPNE9
7_Member	GO Biological Processes	GO:0045666	positive regulation of neuron differentiation	-3.52515	-1.28954	36/380	116,411,653,1002,1272,1482,1620,1627,1826,2042,2664,3675,3897,3984,4131,4192,4674,4747,5604,5967,6014,6857,6860,6938,7804,8835,8997,9231,22906,23025,27339,59284,64764,151835,339479,402117	ADCYAP1,ARSB,BMP5,CDH4,CNTN1,NKX2-5,BRINP1,DBN1,DSCAM,EPHA3,GDI1,ITGA3,L1CAM,LIMK1,MAP1B,MDK,NAP1L2,NEFL,MAP2K1,REG1A,RIT2,SYT1,SYT4,TCF12,LRP8,SOCS2,KALRN,DLG5,TRAK1,UNC13A,PRPF19,CACNG7,CREB3L2,CPNE9,BRINP3,VWC2L
7_Member	GO Biological Processes	GO:0048812	neuron projection morphogenesis	-3.34779	-1.17791	54/658	323,1002,1136,1605,1627,1826,1969,2042,2637,2664,3897,3984,4130,4131,4684,4747,4756,4851,4974,4983,5595,5604,5800,5967,6383,6464,6712,6812,6857,6860,7804,8499,8609,8997,9024,9201,10500,10611,22836,22906,23025,25987,51466,55816,57715,59284,63923,64096,65078,66008,84894,89884,150465,151835	APBB2,CDH4,CHRNA3,DAG1,DBN1,DSCAM,EPHA2,EPHA3,GBX2,GDI1,L1CAM,LIMK1,MAP1A,MAP1B,NCAM1,NEFL,NEO1,NOTCH1,OMG,OPHN1,MAPK3,MAP2K1,PTPRO,REG1A,SDC2,SHC1,SPTBN2,STXBP1,SYT1,SYT4,LRP8,PPFIA2,KLF7,KALRN,BRSK2,DCLK1,SEMA6C,PDLIM5,RHOBTB3,TRAK1,UNC13A,TSKU,EVL,DOK5,SEMA4G,CACNG7,TNN,GFRA4,RTN4R,TRAK2,LINGO1,LHX4,TTL,CPNE9
7_Member	GO Biological Processes	GO:0051962	positive regulation of nervous system development	-3.33131	-1.17056	47/552	116,411,653,1002,1272,1482,1605,1620,1627,1826,2042,2664,2895,3556,3675,3897,3984,4131,4192,4673,4674,4747,4851,5604,5967,6014,6857,6860,6938,7058,7804,8835,8997,9231,22859,22906,23025,27339,57555,59284,64764,64805,79953,147381,151835,339479,402117	ADCYAP1,ARSB,BMP5,CDH4,CNTN1,NKX2-5,DAG1,BRINP1,DBN1,DSCAM,EPHA3,GDI1,GRID2,IL1RAP,ITGA3,L1CAM,LIMK1,MAP1B,MDK,NAP1L1,NAP1L2,NEFL,NOTCH1,MAP2K1,REG1A,RIT2,SYT1,SYT4,TCF12,THBS2,LRP8,SOCS2,KALRN,DLG5,ADGRL1,TRAK1,UNC13A,PRPF19,NLGN2,CACNG7,CREB3L2,P2RY12,SYNDIG1,CBLN2,CPNE9,BRINP3,VWC2L
7_Member	GO Biological Processes	GO:0048667	cell morphogenesis involved in neuron differentiation	-3.32477	-1.16703	50/598	323,1002,1136,1605,1627,1826,1969,2042,2637,2664,3897,3984,4130,4131,4684,4747,4756,4851,4974,4983,5595,5604,5800,6383,6464,6712,6812,7804,8499,8609,8997,9024,9201,9750,10500,10611,22836,22906,25987,51466,55816,57715,63923,64096,65078,66008,84894,89884,150465,643226	APBB2,CDH4,CHRNA3,DAG1,DBN1,DSCAM,EPHA2,EPHA3,GBX2,GDI1,L1CAM,LIMK1,MAP1A,MAP1B,NCAM1,NEFL,NEO1,NOTCH1,OMG,OPHN1,MAPK3,MAP2K1,PTPRO,SDC2,SHC1,SPTBN2,STXBP1,LRP8,PPFIA2,KLF7,KALRN,BRSK2,DCLK1,RIPOR2,SEMA6C,PDLIM5,RHOBTB3,TRAK1,TSKU,EVL,DOK5,SEMA4G,TNN,GFRA4,RTN4R,TRAK2,LINGO1,LHX4,TTL,GRXCR2
7_Member	GO Biological Processes	GO:0007409	axonogenesis	-3.31355	-1.16284	42/478	323,1002,1605,1627,1826,1969,2042,2637,2664,3897,3984,4130,4131,4684,4747,4756,4851,4974,4983,5595,5604,5800,6464,6712,6812,8609,9024,9201,10500,22836,22906,25987,51466,55816,57715,63923,64096,65078,66008,84894,89884,150465	APBB2,CDH4,DAG1,DBN1,DSCAM,EPHA2,EPHA3,GBX2,GDI1,L1CAM,LIMK1,MAP1A,MAP1B,NCAM1,NEFL,NEO1,NOTCH1,OMG,OPHN1,MAPK3,MAP2K1,PTPRO,SHC1,SPTBN2,STXBP1,KLF7,BRSK2,DCLK1,SEMA6C,RHOBTB3,TRAK1,TSKU,EVL,DOK5,SEMA4G,TNN,GFRA4,RTN4R,TRAK2,LINGO1,LHX4,TTL
7_Member	GO Biological Processes	GO:0061564	axon development	-3.25857	-1.13584	45/526	323,1002,1605,1627,1826,1969,2042,2637,2664,3897,3984,4130,4131,4684,4747,4756,4851,4974,4983,5595,5604,5800,6464,6712,6812,8609,9024,9201,9314,9315,10500,22836,22906,25987,51466,55816,57715,63923,64096,65078,66008,84894,89884,150465,349667	APBB2,CDH4,DAG1,DBN1,DSCAM,EPHA2,EPHA3,GBX2,GDI1,L1CAM,LIMK1,MAP1A,MAP1B,NCAM1,NEFL,NEO1,NOTCH1,OMG,OPHN1,MAPK3,MAP2K1,PTPRO,SHC1,SPTBN2,STXBP1,KLF7,BRSK2,DCLK1,KLF4,NREP,SEMA6C,RHOBTB3,TRAK1,TSKU,EVL,DOK5,SEMA4G,TNN,GFRA4,RTN4R,TRAK2,LINGO1,LHX4,TTL,RTN4RL2
7_Member	GO Biological Processes	GO:0031346	positive regulation of cell projection organization	-3.25125	-1.13355	36/393	116,411,653,1002,1272,1627,1826,2042,2664,3675,3897,3984,4131,4192,4747,5604,5967,6014,6101,6366,6857,6860,7471,7804,8997,9231,9750,10163,22873,22906,23025,55604,59284,64764,64805,151835	ADCYAP1,ARSB,BMP5,CDH4,CNTN1,DBN1,DSCAM,EPHA3,GDI1,ITGA3,L1CAM,LIMK1,MAP1B,MDK,NEFL,MAP2K1,REG1A,RIT2,RP1,CCL21,SYT1,SYT4,WNT1,LRP8,KALRN,DLG5,RIPOR2,WASF2,DZIP1,TRAK1,UNC13A,CARMIL1,CACNG7,CREB3L2,P2RY12,CPNE9
7_Member	GO Biological Processes	GO:0048589	developmental growth	-3.24775	-1.13309	55/680	153,207,320,1002,1482,1605,1627,1814,1826,1893,2296,2664,3142,3720,3897,3984,4131,4192,4654,4851,5212,5573,5967,6668,6712,6781,6857,6860,6910,6928,7049,8614,8835,9113,9201,9472,10500,10611,23025,23236,27339,50515,51804,53918,57493,57715,59284,65078,79068,80169,150465,151835,340706,342184,389827	ADRB1,AKT1,APBA1,CDH4,NKX2-5,DAG1,DBN1,DRD3,DSCAM,ECM1,FOXC1,GDI1,HLX,JARID2,L1CAM,LIMK1,MAP1B,MDK,MYOD1,NOTCH1,VIT,PRKAR1A,REG1A,SP2,SPTBN2,STC1,SYT1,SYT4,TBX5,HNF1B,TGFBR3,STC2,SOCS2,LATS1,DCLK1,AKAP6,SEMA6C,PDLIM5,UNC13A,PLCB1,PRPF19,CHST11,SIX4,PELO,HEG1,SEMA4G,CACNG7,RTN4R,FTO,CTC1,TTL,CPNE9,VWA2,FMN1,MYMK
7_Member	GO Biological Processes	GO:0048639	positive regulation of developmental growth	-3.14868	-1.08243	21/189	207,1002,1627,1826,2664,3142,3897,3984,4131,4654,4851,5967,6857,6860,6910,7049,9472,23025,23236,59284,151835	AKT1,CDH4,DBN1,DSCAM,GDI1,HLX,L1CAM,LIMK1,MAP1B,MYOD1,NOTCH1,REG1A,SYT1,SYT4,TBX5,TGFBR3,AKAP6,UNC13A,PLCB1,CACNG7,CPNE9
7_Member	GO Biological Processes	GO:0010976	positive regulation of neuron projection development	-2.97793	-0.976888	28/291	116,411,653,1002,1272,1627,1826,2042,2664,3675,3897,3984,4131,4192,4747,5604,5967,6014,6857,6860,7804,8997,9231,22906,23025,59284,64764,151835	ADCYAP1,ARSB,BMP5,CDH4,CNTN1,DBN1,DSCAM,EPHA3,GDI1,ITGA3,L1CAM,LIMK1,MAP1B,MDK,NEFL,MAP2K1,REG1A,RIT2,SYT1,SYT4,LRP8,KALRN,DLG5,TRAK1,UNC13A,CACNG7,CREB3L2,CPNE9
7_Member	GO Biological Processes	GO:0050769	positive regulation of neurogenesis	-2.68748	-0.838551	40/484	116,411,653,1002,1272,1482,1605,1620,1627,1826,2042,2664,3675,3897,3984,4131,4192,4673,4674,4747,4851,5604,5967,6014,6857,6860,6938,7804,8835,8997,9231,22906,23025,27339,59284,64764,64805,151835,339479,402117	ADCYAP1,ARSB,BMP5,CDH4,CNTN1,NKX2-5,DAG1,BRINP1,DBN1,DSCAM,EPHA3,GDI1,ITGA3,L1CAM,LIMK1,MAP1B,MDK,NAP1L1,NAP1L2,NEFL,NOTCH1,MAP2K1,REG1A,RIT2,SYT1,SYT4,TCF12,LRP8,SOCS2,KALRN,DLG5,TRAK1,UNC13A,PRPF19,CACNG7,CREB3L2,P2RY12,CPNE9,BRINP3,VWC2L
7_Member	GO Biological Processes	GO:0010769	regulation of cell morphogenesis involved in differentiation	-2.6338	-0.803246	28/307	1002,1136,1627,1826,2664,3897,3984,4131,4192,4747,4974,5604,5800,6383,7804,8499,8997,9024,10500,10611,22906,55604,57715,65078,66008,84894,91663,150465	CDH4,CHRNA3,DBN1,DSCAM,GDI1,L1CAM,LIMK1,MAP1B,MDK,NEFL,OMG,MAP2K1,PTPRO,SDC2,LRP8,PPFIA2,KALRN,BRSK2,SEMA6C,PDLIM5,TRAK1,CARMIL1,SEMA4G,RTN4R,TRAK2,LINGO1,MYADM,TTL
7_Member	GO Biological Processes	GO:0010720	positive regulation of cell development	-2.60655	-0.795299	45/567	116,411,653,1002,1272,1482,1605,1620,1627,1826,2042,2664,3675,3897,3984,4131,4192,4654,4673,4674,4747,4851,5604,5967,6014,6857,6860,6938,7804,8835,8997,9231,9294,9472,22906,23025,27339,55604,59284,64764,64805,91663,151835,339479,402117	ADCYAP1,ARSB,BMP5,CDH4,CNTN1,NKX2-5,DAG1,BRINP1,DBN1,DSCAM,EPHA3,GDI1,ITGA3,L1CAM,LIMK1,MAP1B,MDK,MYOD1,NAP1L1,NAP1L2,NEFL,NOTCH1,MAP2K1,REG1A,RIT2,SYT1,SYT4,TCF12,LRP8,SOCS2,KALRN,DLG5,S1PR2,AKAP6,TRAK1,UNC13A,PRPF19,CARMIL1,CACNG7,CREB3L2,P2RY12,MYADM,CPNE9,BRINP3,VWC2L
7_Member	GO Biological Processes	GO:1990138	neuron projection extension	-2.52301	-0.745488	18/171	1002,1627,1826,2664,3897,3984,4131,5967,6857,6860,9201,10500,23025,57715,59284,65078,150465,151835	CDH4,DBN1,DSCAM,GDI1,L1CAM,LIMK1,MAP1B,REG1A,SYT1,SYT4,DCLK1,SEMA6C,UNC13A,SEMA4G,CACNG7,RTN4R,TTL,CPNE9
7_Member	GO Biological Processes	GO:0050770	regulation of axonogenesis	-2.51127	-0.737472	19/185	1002,1627,1826,2664,3897,3984,4131,4747,4974,5604,5800,9024,10500,22906,57715,65078,66008,84894,150465	CDH4,DBN1,DSCAM,GDI1,L1CAM,LIMK1,MAP1B,NEFL,OMG,MAP2K1,PTPRO,BRSK2,SEMA6C,TRAK1,SEMA4G,RTN4R,TRAK2,LINGO1,TTL
7_Member	GO Biological Processes	GO:0040008	regulation of growth	-2.50256	-0.732457	52/686	153,207,323,598,1002,1482,1627,1814,1826,2296,2664,3142,3720,3897,3984,4131,4654,4851,4881,5371,5518,5967,6464,6548,6857,6860,6910,6928,7049,8614,8835,9113,9472,9564,9792,9826,10500,23025,23236,23677,51754,51804,57446,57715,59284,64393,65078,79068,84678,150465,151835,347252	ADRB1,AKT1,APBB2,BCL2L1,CDH4,NKX2-5,DBN1,DRD3,DSCAM,FOXC1,GDI1,HLX,JARID2,L1CAM,LIMK1,MAP1B,MYOD1,NOTCH1,NPR1,PML,PPP2R1A,REG1A,SHC1,SLC9A1,SYT1,SYT4,TBX5,HNF1B,TGFBR3,STC2,SOCS2,LATS1,AKAP6,BCAR1,SERTAD2,ARHGEF11,SEMA6C,UNC13A,PLCB1,SH3BP4,TMEM8B,SIX4,NDRG3,SEMA4G,CACNG7,ZMAT3,RTN4R,FTO,KDM2B,TTL,CPNE9,IGFBPL1
7_Member	GO Biological Processes	GO:0060560	developmental growth involved in morphogenesis	-2.32247	-0.63614	22/235	1002,1627,1826,2664,3897,3984,4131,4851,5967,6857,6860,6928,9201,10500,23025,51804,57715,59284,65078,150465,151835,342184	CDH4,DBN1,DSCAM,GDI1,L1CAM,LIMK1,MAP1B,NOTCH1,REG1A,SYT1,SYT4,HNF1B,DCLK1,SEMA6C,UNC13A,SIX4,SEMA4G,CACNG7,RTN4R,TTL,CPNE9,FMN1
7_Member	GO Biological Processes	GO:0045773	positive regulation of axon extension	-2.12786	-0.536599	7/45	1002,1627,1826,2664,3897,3984,4131	CDH4,DBN1,DSCAM,GDI1,L1CAM,LIMK1,MAP1B
7_Member	GO Biological Processes	GO:0030307	positive regulation of cell growth	-2.11669	-0.534781	17/173	207,1002,1627,1826,2664,3897,3984,4131,5967,6548,6857,6860,9472,23025,59284,84678,151835	AKT1,CDH4,DBN1,DSCAM,GDI1,L1CAM,LIMK1,MAP1B,REG1A,SLC9A1,SYT1,SYT4,AKAP6,UNC13A,CACNG7,KDM2B,CPNE9
8_Summary	KEGG Pathway	hsa04725	Cholinergic synapse	-5.41185	-2.49068	19/112	108,115,207,1131,1136,1137,2776,2785,2788,2792,3710,5331,5566,5582,5595,5604,23236,60482,64764,4082,5518,5573,6616,6812,6844,6945,153,486,493,3347,6548,653247,116,139760,2893,2903,5187,55811,785,4625,6300,6331,55799,59284,2566,57084,3164,3949,4158,4881,5138,1910,9564,2880,6528,7849,1392,1394,2895,2916,3766,6750,2550,4313,6464,187,1490,2002,2798,4478,1814,5829,6354,6366,6368,6373,6773,4851,8647,54…	ADCY2,ADCY9,AKT1,CHRM3,CHRNA3,CHRNA4,GNAQ,GNG3,GNG7,GNGT1,ITPR3,PLCB3,PRKACA,PRKCG,MAPK3,MAP2K1,PLCB1,SLC5A7,CREB3L2,MARCKS,PPP2R1A,PRKAR1A,SNAP25,STXBP1,VAMP2,MLX,ADRB1,FXYD2,ATP2B4,HTN3,SLC9A1,PRB2,ADCYAP1,GPR119,GRIA4,GRIN2A,PER1,ADCY10,CACNB4,MYH7,MAPK12,SCN5A,CACNA2D3,CACNG7,GABRG2,SLC17A6,NR4A1,LDLR,MC2R,NPR1,PDE2A,EDNRB,BCAR1,GPX5,SLC5A5,PAX8,CRH,CRHR1,GRID2,GRM6,KCNJ10,SST,GABBR1,MMP2,SHC…
8_Member	KEGG Pathway	hsa04725	Cholinergic synapse	-5.41185	-2.49068	19/112	108,115,207,1131,1136,1137,2776,2785,2788,2792,3710,5331,5566,5582,5595,5604,23236,60482,64764	ADCY2,ADCY9,AKT1,CHRM3,CHRNA3,CHRNA4,GNAQ,GNG3,GNG7,GNGT1,ITPR3,PLCB3,PRKACA,PRKCG,MAPK3,MAP2K1,PLCB1,SLC5A7,CREB3L2
8_Member	Reactome Gene Sets	R-HSA-163685	Integration of energy metabolism	-5.0495	-2.23555	18/108	108,115,1131,2776,2785,2788,2792,3710,4082,5331,5518,5566,5573,6616,6812,6844,6945,23236	ADCY2,ADCY9,CHRM3,GNAQ,GNG3,GNG7,GNGT1,ITPR3,MARCKS,PLCB3,PPP2R1A,PRKACA,PRKAR1A,SNAP25,STXBP1,VAMP2,MLX,PLCB1
8_Member	KEGG Pathway	hsa04970	Salivary secretion	-4.92145	-2.14641	16/90	108,115,153,486,493,1131,2776,3347,3710,5331,5566,5582,6548,6844,23236,653247	ADCY2,ADCY9,ADRB1,FXYD2,ATP2B4,CHRM3,GNAQ,HTN3,ITPR3,PLCB3,PRKACA,PRKCG,SLC9A1,VAMP2,PLCB1,PRB2
8_Member	KEGG Pathway	hsa04911	Insulin secretion	-4.61259	-1.90627	15/85	108,115,116,486,1131,2776,3710,5331,5566,5582,6616,6844,23236,64764,139760	ADCY2,ADCY9,ADCYAP1,FXYD2,CHRM3,GNAQ,ITPR3,PLCB3,PRKACA,PRKCG,SNAP25,VAMP2,PLCB1,CREB3L2,GPR119
8_Member	KEGG Pathway	hsa04713	Circadian entrainment	-4.55744	-1.86159	16/96	108,115,2776,2785,2788,2792,2893,2903,3710,5187,5331,5566,5582,5595,23236,55811	ADCY2,ADCY9,GNAQ,GNG3,GNG7,GNGT1,GRIA4,GRIN2A,ITPR3,PER1,PLCB3,PRKACA,PRKCG,MAPK3,PLCB1,ADCY10
8_Member	Reactome Gene Sets	R-HSA-422356	Regulation of insulin secretion	-4.43032	-1.76443	14/78	1131,2776,2785,2788,2792,3710,4082,5331,5566,5573,6616,6812,6844,23236	CHRM3,GNAQ,GNG3,GNG7,GNGT1,ITPR3,MARCKS,PLCB3,PRKACA,PRKAR1A,SNAP25,STXBP1,VAMP2,PLCB1
8_Member	KEGG Pathway	hsa04261	Adrenergic signaling in cardiomyocytes	-4.33488	-1.68787	20/144	108,115,153,207,486,493,785,2776,4625,5331,5518,5566,5595,6300,6331,6548,23236,55799,59284,64764	ADCY2,ADCY9,ADRB1,AKT1,FXYD2,ATP2B4,CACNB4,GNAQ,MYH7,PLCB3,PPP2R1A,PRKACA,MAPK3,MAPK12,SCN5A,SLC9A1,PLCB1,CACNA2D3,CACNG7,CREB3L2
8_Member	KEGG Pathway	hsa04723	Retrograde endocannabinoid signaling	-4.27881	-1.65867	16/101	108,115,2566,2776,2785,2788,2792,2893,3710,5331,5566,5582,5595,6300,23236,57084	ADCY2,ADCY9,GABRG2,GNAQ,GNG3,GNG7,GNGT1,GRIA4,ITPR3,PLCB3,PRKACA,PRKCG,MAPK3,MAPK12,PLCB1,SLC17A6
8_Member	KEGG Pathway	hsa04925	Aldosterone synthesis and secretion	-4.18112	-1.61021	14/82	108,115,2776,3164,3710,3949,4158,4881,5138,5331,5566,5582,23236,64764	ADCY2,ADCY9,GNAQ,NR4A1,ITPR3,LDLR,MC2R,NPR1,PDE2A,PLCB3,PRKACA,PRKCG,PLCB1,CREB3L2
8_Member	Reactome Gene Sets	R-HSA-399997	Acetylcholine regulates insulin secretion	-4.15098	-1.59339	5/10	1131,2776,4082,5331,23236	CHRM3,GNAQ,MARCKS,PLCB3,PLCB1
8_Member	Canonical Pathways	M8	PID ENDOTHELIN PATHWAY	-4.14164	-1.59339	12/63	108,115,207,1910,2776,5331,5582,5595,5604,6548,9564,23236	ADCY2,ADCY9,AKT1,EDNRB,GNAQ,PLCB3,PRKCG,MAPK3,MAP2K1,SLC9A1,BCAR1,PLCB1
8_Member	KEGG Pathway	hsa04918	Thyroid hormone synthesis	-4.05611	-1.54992	13/74	108,115,486,2776,2880,3710,5331,5566,5582,6528,7849,23236,64764	ADCY2,ADCY9,FXYD2,GNAQ,GPX5,ITPR3,PLCB3,PRKACA,PRKCG,SLC5A5,PAX8,PLCB1,CREB3L2
8_Member	KEGG Pathway	hsa04730	Long-term depression	-3.6895	-1.37039	11/60	1392,1394,2776,2895,3710,5331,5518,5582,5595,5604,23236	CRH,CRHR1,GNAQ,GRID2,ITPR3,PLCB3,PPP2R1A,PRKCG,MAPK3,MAP2K1,PLCB1
8_Member	KEGG Pathway	hsa04724	Glutamatergic synapse	-3.64269	-1.34979	16/114	108,115,2776,2785,2788,2792,2893,2903,2916,3710,5331,5566,5582,5595,23236,57084	ADCY2,ADCY9,GNAQ,GNG3,GNG7,GNGT1,GRIA4,GRIN2A,GRM6,ITPR3,PLCB3,PRKACA,PRKCG,MAPK3,PLCB1,SLC17A6
8_Member	KEGG Pathway	hsa04971	Gastric acid secretion	-3.39612	-1.20755	12/75	108,115,1131,2776,3710,3766,5331,5566,5582,6548,6750,23236	ADCY2,ADCY9,CHRM3,GNAQ,ITPR3,KCNJ10,PLCB3,PRKACA,PRKCG,SLC9A1,SST,PLCB1
8_Member	KEGG Pathway	hsa04915	Estrogen signaling pathway	-3.33979	-1.17297	14/98	108,115,207,2550,2776,3710,4313,5331,5566,5595,5604,6464,23236,64764	ADCY2,ADCY9,AKT1,GABBR1,GNAQ,ITPR3,MMP2,PLCB3,PRKACA,MAPK3,MAP2K1,SHC1,PLCB1,CREB3L2
8_Member	KEGG Pathway	hsa04371	Apelin signaling pathway	-3.15583	-1.08594	17/138	108,115,187,207,1490,2776,2785,2788,2792,3710,5331,5566,5595,5604,6548,23236,55811	ADCY2,ADCY9,APLNR,AKT1,CCN2,GNAQ,GNG3,GNG7,GNGT1,ITPR3,PLCB3,PRKACA,MAPK3,MAP2K1,SLC9A1,PLCB1,ADCY10
8_Member	KEGG Pathway	hsa04912	GnRH signaling pathway	-3.09628	-1.04902	13/92	108,115,2002,2776,2798,3710,4313,5331,5566,5595,5604,6300,23236	ADCY2,ADCY9,ELK1,GNAQ,GNRHR,ITPR3,MMP2,PLCB3,PRKACA,MAPK3,MAP2K1,MAPK12,PLCB1
8_Member	Canonical Pathways	M41	PID ER NONGENOMIC PATHWAY	-3.01355	-0.997643	8/41	207,2776,4313,4478,5331,6464,9564,23236	AKT1,GNAQ,MMP2,MSN,PLCB3,SHC1,BCAR1,PLCB1
8_Member	KEGG Pathway	hsa04728	Dopaminergic synapse	-3.00005	-0.988444	16/130	207,1814,2776,2785,2788,2792,2893,2903,3710,5331,5518,5566,5582,6300,23236,64764	AKT1,DRD3,GNAQ,GNG3,GNG7,GNGT1,GRIA4,GRIN2A,ITPR3,PLCB3,PPP2R1A,PRKACA,PRKCG,MAPK12,PLCB1,CREB3L2
8_Member	KEGG Pathway	hsa04062	Chemokine signaling pathway	-2.59097	-0.786416	19/182	108,115,207,2785,2788,2792,5331,5566,5595,5604,5829,6354,6366,6368,6373,6464,6773,9564,23236	ADCY2,ADCY9,AKT1,GNG3,GNG7,GNGT1,PLCB3,PRKACA,MAPK3,MAP2K1,PXN,CCL7,CCL21,CCL23,CXCL11,SHC1,STAT2,BCAR1,PLCB1
8_Member	KEGG Pathway	hsa01522	Endocrine resistance	-2.44372	-0.69865	12/96	108,115,207,4313,4851,5566,5595,5604,6300,6464,8647,54567	ADCY2,ADCY9,AKT1,MMP2,NOTCH1,PRKACA,MAPK3,MAP2K1,MAPK12,SHC1,ABCB11,DLL4
8_Member	KEGG Pathway	hsa04022	cGMP-PKG signaling pathway	-2.37292	-0.656959	17/163	108,115,153,207,486,493,1910,2776,3710,4625,4881,5138,5331,5595,5604,23236,64764	ADCY2,ADCY9,ADRB1,AKT1,FXYD2,ATP2B4,EDNRB,GNAQ,ITPR3,MYH7,NPR1,PDE2A,PLCB3,MAPK3,MAP2K1,PLCB1,CREB3L2
8_Member	KEGG Pathway	hsa04921	Oxytocin signaling pathway	-2.30422	-0.621601	16/152	108,115,785,2002,2776,3710,4660,4881,5331,5566,5582,5595,5604,23236,55799,59284	ADCY2,ADCY9,CACNB4,ELK1,GNAQ,ITPR3,PPP1R12B,NPR1,PLCB3,PRKACA,PRKCG,MAPK3,MAP2K1,PLCB1,CACNA2D3,CACNG7
8_Member	KEGG Pathway	hsa04540	Gap junction	-2.28402	-0.611316	11/88	108,115,153,2776,3710,5331,5566,5582,5595,5604,23236	ADCY2,ADCY9,ADRB1,GNAQ,ITPR3,PLCB3,PRKACA,PRKCG,MAPK3,MAP2K1,PLCB1
8_Member	KEGG Pathway	hsa04916	Melanogenesis	-2.26394	-0.602138	12/101	108,115,1910,2776,5331,5566,5582,5595,5604,7471,23236,64764	ADCY2,ADCY9,EDNRB,GNAQ,PLCB3,PRKACA,PRKCG,MAPK3,MAP2K1,WNT1,PLCB1,CREB3L2
8_Member	KEGG Pathway	hsa04020	Calcium signaling pathway	-2.23791	-0.586272	18/182	108,115,153,493,1131,1910,2149,2776,2903,3710,3973,4923,5024,5331,5566,5582,7201,23236	ADCY2,ADCY9,ADRB1,ATP2B4,CHRM3,EDNRB,F2R,GNAQ,GRIN2A,ITPR3,LHCGR,NTSR1,P2RX3,PLCB3,PRKACA,PRKCG,TRHR,PLCB1
8_Member	Reactome Gene Sets	R-HSA-434316	Fatty Acids bound to GPR40 (FFAR1) regulate insulin secretion	-2.21015	-0.575876	3/8	2776,5331,23236	GNAQ,PLCB3,PLCB1
8_Member	KEGG Pathway	hsa04922	Glucagon signaling pathway	-2.19607	-0.568041	12/103	108,207,2308,2642,2776,3710,5331,5566,23236,64764,92579,200186	ADCY2,AKT1,FOXO1,GCGR,GNAQ,ITPR3,PLCB3,PRKACA,PLCB1,CREB3L2,G6PC3,CRTC2
8_Member	KEGG Pathway	hsa04024	cAMP signaling pathway	-2.1921	-0.565839	19/198	108,115,153,207,486,493,2149,2550,2893,2903,4158,4881,5566,5595,5604,6548,55811,64764,139760	ADCY2,ADCY9,ADRB1,AKT1,FXYD2,ATP2B4,F2R,GABBR1,GRIA4,GRIN2A,MC2R,NPR1,PRKACA,MAPK3,MAP2K1,SLC9A1,ADCY10,CREB3L2,GPR119
8_Member	KEGG Pathway	hsa04720	Long-term potentiation	-2.16131	-0.554857	9/67	2776,2903,3710,5331,5566,5582,5595,5604,23236	GNAQ,GRIN2A,ITPR3,PLCB3,PRKACA,PRKCG,MAPK3,MAP2K1,PLCB1
8_Member	Canonical Pathways	M210	PID IL8 CXCR2 PATHWAY	-2.15775	-0.552971	6/34	207,867,5331,5518,5582,23236	AKT1,CBL,PLCB3,PPP2R1A,PRKCG,PLCB1
8_Member	KEGG Pathway	hsa05143	African trypanosomiasis	-2.09489	-0.52552	6/35	356,2776,3043,5331,5582,23236	FASLG,GNAQ,HBB,PLCB3,PRKCG,PLCB1
8_Member	KEGG Pathway	hsa04270	Vascular smooth muscle contraction	-2.04267	-0.499534	13/121	108,115,2776,3710,4660,4881,5331,5566,5582,5595,5604,9826,23236	ADCY2,ADCY9,GNAQ,ITPR3,PPP1R12B,NPR1,PLCB3,PRKACA,PRKCG,MAPK3,MAP2K1,ARHGEF11,PLCB1
8_Member	KEGG Pathway	hsa04961	Endocrine and other factor-regulated calcium reabsorption	-2.02441	-0.493972	7/47	115,486,2776,5331,5566,5582,23236	ADCY9,FXYD2,GNAQ,PLCB3,PRKACA,PRKCG,PLCB1
8_Member	KEGG Pathway	hsa04972	Pancreatic secretion	-2.00368	-0.479755	11/96	108,115,486,493,1131,2776,3710,5331,5582,6548,23236	ADCY2,ADCY9,FXYD2,ATP2B4,CHRM3,GNAQ,ITPR3,PLCB3,PRKCG,SLC9A1,PLCB1
9_Summary	GO Biological Processes	GO:0002686	negative regulation of leukocyte migration	-5.31532	-2.42758	12/49	207,613,653,1843,3162,6366,9466,9750,23236,26228,84830,257144,960,1441,1893,1910,2321,3635,3675,3689,3897,4192,4478,5595,5627,5669,5800,6354,6368,6373,6375,6383,6402,6464,6846,7057,9057,9123,9547,23428,23765,29802,55423,64005,64805,81704,493,1605,2022,4163,4851,5371,5793,6781,6910,8519,9231,9314,10370,10395,10500,29775,51466,54328,54567,57561,57715,63923,84978,85363,5314,7049	AKT1,BCR,BMP5,DUSP1,HMOX1,CCL21,IL27RA,RIPOR2,PLCB1,STAP1,ADTRP,GCSAM,CD44,CSF3R,ECM1,EDNRB,FLT1,INPP5D,ITGA3,ITGB2,L1CAM,MDK,MSN,MAPK3,PROS1,PSG1,PTPRO,CCL7,CCL23,CXCL11,XCL1,SDC2,SELL,SHC1,XCL2,THBS1,SLC7A6,SLC16A3,CXCL14,SLC7A8,IL17RA,VPREB3,SIRPG,MYO1G,P2RY12,DOCK8,ATP2B4,DAG1,ENG,MCC,NOTCH1,PML,PTPRG,STC1,TBX5,IFITM1,DLG5,KLF4,CITED2,DLC1,SEMA6C,CARD10,EVL,GPR173,DLL4,ARRDC3,SEMA4G,TNN,FRMD5…
9_Member	GO Biological Processes	GO:0002686	negative regulation of leukocyte migration	-5.31532	-2.42758	12/49	207,613,653,1843,3162,6366,9466,9750,23236,26228,84830,257144	AKT1,BCR,BMP5,DUSP1,HMOX1,CCL21,IL27RA,RIPOR2,PLCB1,STAP1,ADTRP,GCSAM
9_Member	GO Biological Processes	GO:0050900	leukocyte migration	-3.94676	-1.47275	46/504	207,613,653,960,1441,1843,1893,1910,2321,3162,3635,3675,3689,3897,4192,4478,5595,5627,5669,5800,6354,6366,6368,6373,6375,6383,6402,6464,6846,7057,9057,9123,9466,9547,9750,23236,23428,23765,26228,29802,55423,64005,64805,81704,84830,257144	AKT1,BCR,BMP5,CD44,CSF3R,DUSP1,ECM1,EDNRB,FLT1,HMOX1,INPP5D,ITGA3,ITGB2,L1CAM,MDK,MSN,MAPK3,PROS1,PSG1,PTPRO,CCL7,CCL21,CCL23,CXCL11,XCL1,SDC2,SELL,SHC1,XCL2,THBS1,SLC7A6,SLC16A3,IL27RA,CXCL14,RIPOR2,PLCB1,SLC7A8,IL17RA,STAP1,VPREB3,SIRPG,MYO1G,P2RY12,DOCK8,ADTRP,GCSAM
9_Member	GO Biological Processes	GO:0040013	negative regulation of locomotion	-3.66735	-1.35903	38/402	207,493,613,653,1605,1843,2022,3162,4163,4851,5371,5793,5800,6366,6781,6910,7057,8519,9231,9314,9466,9750,10370,10395,10500,23236,26228,29775,51466,54328,54567,57561,57715,63923,84830,84978,85363,257144	AKT1,ATP2B4,BCR,BMP5,DAG1,DUSP1,ENG,HMOX1,MCC,NOTCH1,PML,PTPRG,PTPRO,CCL21,STC1,TBX5,THBS1,IFITM1,DLG5,KLF4,IL27RA,RIPOR2,CITED2,DLC1,SEMA6C,PLCB1,STAP1,CARD10,EVL,GPR173,DLL4,ARRDC3,SEMA4G,TNN,ADTRP,FRMD5,TRIM5,GCSAM
9_Member	GO Biological Processes	GO:0051271	negative regulation of cellular component movement	-3.61806	-1.34559	37/390	207,493,613,653,1605,1843,2022,3162,4163,4851,5314,5793,5800,6366,6781,6910,7049,7057,8519,9231,9314,9466,9750,10370,10395,10500,23236,26228,29775,51466,54328,54567,57715,63923,84830,84978,257144	AKT1,ATP2B4,BCR,BMP5,DAG1,DUSP1,ENG,HMOX1,MCC,NOTCH1,PKHD1,PTPRG,PTPRO,CCL21,STC1,TBX5,TGFBR3,THBS1,IFITM1,DLG5,KLF4,IL27RA,RIPOR2,CITED2,DLC1,SEMA6C,PLCB1,STAP1,CARD10,EVL,GPR173,DLL4,SEMA4G,TNN,ADTRP,FRMD5,GCSAM
9_Member	GO Biological Processes	GO:0002685	regulation of leukocyte migration	-3.45181	-1.24081	23/205	207,613,653,1843,1893,3162,4192,4478,5595,6354,6366,6375,6846,7057,9466,9547,9750,23236,26228,64805,81704,84830,257144	AKT1,BCR,BMP5,DUSP1,ECM1,HMOX1,MDK,MSN,MAPK3,CCL7,CCL21,XCL1,XCL2,THBS1,IL27RA,CXCL14,RIPOR2,PLCB1,STAP1,P2RY12,DOCK8,ADTRP,GCSAM
9_Member	GO Biological Processes	GO:0030336	negative regulation of cell migration	-2.83071	-0.897214	31/341	207,493,613,653,1605,1843,2022,3162,4163,4851,5793,6366,6781,6910,7057,8519,9231,9314,9466,9750,10370,10395,23236,26228,29775,51466,54328,54567,63923,84830,257144	AKT1,ATP2B4,BCR,BMP5,DAG1,DUSP1,ENG,HMOX1,MCC,NOTCH1,PTPRG,CCL21,STC1,TBX5,THBS1,IFITM1,DLG5,KLF4,IL27RA,RIPOR2,CITED2,DLC1,PLCB1,STAP1,CARD10,EVL,GPR173,DLL4,TNN,ADTRP,GCSAM
9_Member	GO Biological Processes	GO:2000146	negative regulation of cell motility	-2.82343	-0.891718	32/356	207,493,613,653,1605,1843,2022,3162,4163,4851,5793,6366,6781,6910,7057,8519,9231,9314,9466,9750,10370,10395,23236,26228,29775,51466,54328,54567,63923,84830,84978,257144	AKT1,ATP2B4,BCR,BMP5,DAG1,DUSP1,ENG,HMOX1,MCC,NOTCH1,PTPRG,CCL21,STC1,TBX5,THBS1,IFITM1,DLG5,KLF4,IL27RA,RIPOR2,CITED2,DLC1,PLCB1,STAP1,CARD10,EVL,GPR173,DLL4,TNN,ADTRP,FRMD5,GCSAM
10_Summary	GO Biological Processes	GO:0030155	regulation of cell adhesion	-5.24687	-2.39016	65/716	207,395,939,960,1295,1605,1826,1843,1969,2042,2199,2213,3077,3105,3109,3142,3456,3566,3594,3675,3689,4192,4582,4851,5212,5371,5420,5518,5573,5613,5793,5800,5896,6366,6375,6548,7057,7356,7471,9231,9314,9480,9595,9750,10085,10370,10395,25890,26191,50943,55423,55604,64115,64805,80381,81704,84830,84978,91663,151887,283234,338879,340485,342184,349633,116,325,613,653,1997,3106,3111,3162,3635,3949,6318,…	AKT1,ARHGAP6,CD27,CD44,COL8A1,DAG1,DSCAM,DUSP1,EPHA2,EPHA3,FBLN2,FCGR2B,HFE,HLA-A,HLA-DMB,HLX,IFNB1,IL4R,IL12RB1,ITGA3,ITGB2,MDK,MUC1,NOTCH1,VIT,PML,PODXL,PPP2R1A,PRKAR1A,PRKX,PTPRG,PTPRO,RAG1,CCL21,XCL1,SLC9A1,THBS1,SCGB1A1,WNT1,DLG5,KLF4,ONECUT2,CYTIP,RIPOR2,EDIL3,CITED2,DLC1,ABI3BP,PTPN22,FOXP3,SIRPG,CARMIL1,VSIR,P2RY12,CD276,DOCK8,ADTRP,FRMD5,MYADM,CCDC80,CCDC88B,RNASE10,ACER2,FMN1,PLET1,ADCY…
10_Member	GO Biological Processes	GO:0030155	regulation of cell adhesion	-5.24687	-2.39016	65/716	207,395,939,960,1295,1605,1826,1843,1969,2042,2199,2213,3077,3105,3109,3142,3456,3566,3594,3675,3689,4192,4582,4851,5212,5371,5420,5518,5573,5613,5793,5800,5896,6366,6375,6548,7057,7356,7471,9231,9314,9480,9595,9750,10085,10370,10395,25890,26191,50943,55423,55604,64115,64805,80381,81704,84830,84978,91663,151887,283234,338879,340485,342184,349633	AKT1,ARHGAP6,CD27,CD44,COL8A1,DAG1,DSCAM,DUSP1,EPHA2,EPHA3,FBLN2,FCGR2B,HFE,HLA-A,HLA-DMB,HLX,IFNB1,IL4R,IL12RB1,ITGA3,ITGB2,MDK,MUC1,NOTCH1,VIT,PML,PODXL,PPP2R1A,PRKAR1A,PRKX,PTPRG,PTPRO,RAG1,CCL21,XCL1,SLC9A1,THBS1,SCGB1A1,WNT1,DLG5,KLF4,ONECUT2,CYTIP,RIPOR2,EDIL3,CITED2,DLC1,ABI3BP,PTPN22,FOXP3,SIRPG,CARMIL1,VSIR,P2RY12,CD276,DOCK8,ADTRP,FRMD5,MYADM,CCDC80,CCDC88B,RNASE10,ACER2,FMN1,PLET1
10_Member	GO Biological Processes	GO:0002683	negative regulation of immune system process	-4.08035	-1.56058	45/483	116,207,325,613,653,1843,1997,2213,3077,3106,3111,3142,3162,3456,3566,3635,3949,4192,4851,5573,6318,6366,6375,6886,7057,7356,9231,9258,9466,9572,9750,10333,23236,25793,26191,26228,27293,50943,54625,64115,84830,92747,114771,221395,257144	ADCYAP1,AKT1,APCS,BCR,BMP5,DUSP1,ELF1,FCGR2B,HFE,HLA-B,HLA-DOA,HLX,HMOX1,IFNB1,IL4R,INPP5D,LDLR,MDK,NOTCH1,PRKAR1A,SERPINB4,CCL21,XCL1,TAL1,THBS1,SCGB1A1,DLG5,MFHAS1,IL27RA,NR1D1,RIPOR2,TLR6,PLCB1,FBXO7,PTPN22,STAP1,SMPDL3B,FOXP3,PARP14,VSIR,ADTRP,BPIFB1,PGLYRP3,ADGRF5,GCSAM
10_Member	GO Biological Processes	GO:0007162	negative regulation of cell adhesion	-3.92958	-1.46173	31/294	207,395,1826,1843,2213,3077,3142,3456,3566,4192,4582,4851,5420,5573,5800,6366,6375,7057,7356,7471,9231,9314,9750,10395,26191,50943,64115,84830,91663,340485,349633	AKT1,ARHGAP6,DSCAM,DUSP1,FCGR2B,HFE,HLX,IFNB1,IL4R,MDK,MUC1,NOTCH1,PODXL,PRKAR1A,PTPRO,CCL21,XCL1,THBS1,SCGB1A1,WNT1,DLG5,KLF4,RIPOR2,DLC1,PTPN22,FOXP3,VSIR,ADTRP,MYADM,ACER2,PLET1
10_Member	GO Biological Processes	GO:1903038	negative regulation of leukocyte cell-cell adhesion	-3.90238	-1.45467	18/131	207,2213,3077,3142,3456,3566,4192,5573,6366,6375,7356,9231,9314,9750,26191,50943,64115,84830	AKT1,FCGR2B,HFE,HLX,IFNB1,IL4R,MDK,PRKAR1A,CCL21,XCL1,SCGB1A1,DLG5,KLF4,RIPOR2,PTPN22,FOXP3,VSIR,ADTRP
10_Member	GO Biological Processes	GO:0002695	negative regulation of leukocyte activation	-3.89238	-1.45467	22/179	613,2213,3077,3142,3162,3456,3566,3635,3949,4192,5573,6375,7356,9231,9572,9750,25793,26191,50943,64115,114771,221395	BCR,FCGR2B,HFE,HLX,HMOX1,IFNB1,IL4R,INPP5D,LDLR,MDK,PRKAR1A,XCL1,SCGB1A1,DLG5,NR1D1,RIPOR2,FBXO7,PTPN22,FOXP3,VSIR,PGLYRP3,ADGRF5
10_Member	GO Biological Processes	GO:0022408	negative regulation of cell-cell adhesion	-3.33417	-1.17056	21/183	207,2213,3077,3142,3456,3566,4192,5420,5573,6366,6375,7356,7471,9231,9314,9750,26191,50943,64115,84830,91663	AKT1,FCGR2B,HFE,HLX,IFNB1,IL4R,MDK,PODXL,PRKAR1A,CCL21,XCL1,SCGB1A1,WNT1,DLG5,KLF4,RIPOR2,PTPN22,FOXP3,VSIR,ADTRP,MYADM
10_Member	GO Biological Processes	GO:0050866	negative regulation of cell activation	-3.12345	-1.0668	22/203	613,2213,3077,3142,3162,3456,3566,3635,3949,4192,5573,6375,7356,9231,9572,9750,25793,26191,50943,64115,114771,221395	BCR,FCGR2B,HFE,HLX,HMOX1,IFNB1,IL4R,INPP5D,LDLR,MDK,PRKAR1A,XCL1,SCGB1A1,DLG5,NR1D1,RIPOR2,FBXO7,PTPN22,FOXP3,VSIR,PGLYRP3,ADGRF5
10_Member	GO Biological Processes	GO:0045785	positive regulation of cell adhesion	-2.81118	-0.881923	36/416	207,939,960,1295,1605,2199,3105,3109,3142,3566,3594,3675,3689,4192,5212,5420,5896,6366,6375,10085,10370,25890,26191,50943,55423,55604,64115,64805,80381,81704,84978,91663,151887,283234,338879,342184	AKT1,CD27,CD44,COL8A1,DAG1,FBLN2,HLA-A,HLA-DMB,HLX,IL4R,IL12RB1,ITGA3,ITGB2,MDK,VIT,PODXL,RAG1,CCL21,XCL1,EDIL3,CITED2,ABI3BP,PTPN22,FOXP3,SIRPG,CARMIL1,VSIR,P2RY12,CD276,DOCK8,FRMD5,MYADM,CCDC80,CCDC88B,RNASE10,FMN1
10_Member	GO Biological Processes	GO:1903037	regulation of leukocyte cell-cell adhesion	-2.76786	-0.871993	29/315	207,939,960,2213,3077,3105,3109,3142,3456,3566,3594,3689,4192,5573,5896,6366,6375,7356,9231,9314,9750,26191,50943,55423,64115,80381,81704,84830,283234	AKT1,CD27,CD44,FCGR2B,HFE,HLA-A,HLA-DMB,HLX,IFNB1,IL4R,IL12RB1,ITGB2,MDK,PRKAR1A,RAG1,CCL21,XCL1,SCGB1A1,DLG5,KLF4,RIPOR2,PTPN22,FOXP3,SIRPG,VSIR,CD276,DOCK8,ADTRP,CCDC88B
10_Member	GO Biological Processes	GO:0002694	regulation of leukocyte activation	-2.75796	-0.871993	47/588	207,613,939,2213,3077,3105,3109,3111,3142,3162,3456,3566,3594,3635,3689,3949,4192,5573,5896,6366,6375,6812,6844,7057,7356,9231,9258,9466,9572,9750,10333,10666,25793,26191,26228,27166,50943,55423,64115,80381,81704,114771,221395,246778,283234,338339,388552	AKT1,BCR,CD27,FCGR2B,HFE,HLA-A,HLA-DMB,HLA-DOA,HLX,HMOX1,IFNB1,IL4R,IL12RB1,INPP5D,ITGB2,LDLR,MDK,PRKAR1A,RAG1,CCL21,XCL1,STXBP1,VAMP2,THBS1,SCGB1A1,DLG5,MFHAS1,IL27RA,NR1D1,RIPOR2,TLR6,CD226,FBXO7,PTPN22,STAP1,PRELID1,FOXP3,SIRPG,VSIR,CD276,DOCK8,PGLYRP3,ADGRF5,IL27,CCDC88B,CLEC4D,BLOC1S3
10_Member	GO Biological Processes	GO:0051250	negative regulation of lymphocyte activation	-2.75186	-0.870508	17/150	2213,3077,3142,3456,3566,3635,4192,5573,6375,7356,9231,9750,25793,26191,50943,64115,114771	FCGR2B,HFE,HLX,IFNB1,IL4R,INPP5D,MDK,PRKAR1A,XCL1,SCGB1A1,DLG5,RIPOR2,FBXO7,PTPN22,FOXP3,VSIR,PGLYRP3
10_Member	GO Biological Processes	GO:0050868	negative regulation of T cell activation	-2.68664	-0.838551	14/114	2213,3077,3142,3456,3566,4192,5573,6375,7356,9231,9750,26191,50943,64115	FCGR2B,HFE,HLX,IFNB1,IL4R,MDK,PRKAR1A,XCL1,SCGB1A1,DLG5,RIPOR2,PTPN22,FOXP3,VSIR
10_Member	GO Biological Processes	GO:0007159	leukocyte cell-cell adhesion	-2.6736	-0.8345	31/349	207,939,960,2213,3077,3105,3109,3142,3456,3566,3594,3689,4192,4478,5573,5896,6366,6375,6402,7356,9231,9314,9750,26191,50943,55423,64115,80381,81704,84830,283234	AKT1,CD27,CD44,FCGR2B,HFE,HLA-A,HLA-DMB,HLX,IFNB1,IL4R,IL12RB1,ITGB2,MDK,MSN,PRKAR1A,RAG1,CCL21,XCL1,SELL,SCGB1A1,DLG5,KLF4,RIPOR2,PTPN22,FOXP3,SIRPG,VSIR,CD276,DOCK8,ADTRP,CCDC88B
10_Member	GO Biological Processes	GO:0022407	regulation of cell-cell adhesion	-2.44836	-0.70096	35/422	207,939,960,2213,3077,3105,3109,3142,3456,3566,3594,3689,4192,5420,5573,5793,5896,6366,6375,7356,7471,9231,9314,9750,10370,26191,50943,55423,64115,80381,81704,84830,91663,283234,338879	AKT1,CD27,CD44,FCGR2B,HFE,HLA-A,HLA-DMB,HLX,IFNB1,IL4R,IL12RB1,ITGB2,MDK,PODXL,PRKAR1A,PTPRG,RAG1,CCL21,XCL1,SCGB1A1,WNT1,DLG5,KLF4,RIPOR2,CITED2,PTPN22,FOXP3,SIRPG,VSIR,CD276,DOCK8,ADTRP,MYADM,CCDC88B,RNASE10
10_Member	GO Biological Processes	GO:0050865	regulation of cell activation	-2.36963	-0.655958	48/632	207,613,939,1490,2213,3077,3105,3109,3111,3142,3162,3456,3566,3594,3635,3689,3949,4192,5573,5896,6366,6375,6812,6844,7057,7356,9231,9258,9466,9572,9750,10333,10666,25793,26191,26228,27166,50943,55423,64115,80381,81704,114771,221395,246778,283234,338339,388552	AKT1,BCR,CD27,CCN2,FCGR2B,HFE,HLA-A,HLA-DMB,HLA-DOA,HLX,HMOX1,IFNB1,IL4R,IL12RB1,INPP5D,ITGB2,LDLR,MDK,PRKAR1A,RAG1,CCL21,XCL1,STXBP1,VAMP2,THBS1,SCGB1A1,DLG5,MFHAS1,IL27RA,NR1D1,RIPOR2,TLR6,CD226,FBXO7,PTPN22,STAP1,PRELID1,FOXP3,SIRPG,VSIR,CD276,DOCK8,PGLYRP3,ADGRF5,IL27,CCDC88B,CLEC4D,BLOC1S3
10_Member	GO Biological Processes	GO:0050863	regulation of T cell activation	-2.36192	-0.655958	28/321	207,939,2213,3077,3105,3109,3111,3142,3456,3566,3594,4192,5573,5896,6366,6375,7356,9231,9750,26191,27166,50943,55423,64115,80381,81704,246778,283234	AKT1,CD27,FCGR2B,HFE,HLA-A,HLA-DMB,HLA-DOA,HLX,IFNB1,IL4R,IL12RB1,MDK,PRKAR1A,RAG1,CCL21,XCL1,SCGB1A1,DLG5,RIPOR2,PTPN22,PRELID1,FOXP3,SIRPG,VSIR,CD276,DOCK8,IL27,CCDC88B
11_Summary	GO Biological Processes	GO:0006820	anion transport	-5.07904	-2.2513	59/637	24,207,320,1071,1109,1408,1814,2566,2741,2742,3043,3766,3949,4923,5360,5825,6528,6548,6561,6576,6616,6781,6812,6844,6857,6860,7057,8499,8529,8647,9022,9057,9123,9600,9900,9962,10347,10786,22925,23250,23428,23677,27166,54102,55107,57084,57709,57835,63982,65010,80727,84255,92579,133482,148229,159963,284129,340024,387601	ABCA4,AKT1,APBA1,CETP,AKR1C4,CRY2,DRD3,GABRG2,GLRA1,GLRA2,HBB,KCNJ10,LDLR,NTSR1,PLTP,ABCD3,SLC5A5,SLC9A1,SLC13A1,SLC25A1,SNAP25,STC1,STXBP1,VAMP2,SYT1,SYT4,THBS1,PPFIA2,CYP4F2,ABCB11,CLIC3,SLC7A6,SLC16A3,PITPNM1,SV2A,SLC23A2,ABCA7,SLC17A3,PLA2R1,ATP11A,SLC7A8,SH3BP4,PRELID1,CLIC6,ANO1,SLC17A6,SLC7A14,SLC4A5,ANO3,SLC26A6,TTYH3,SLC37A3,G6PC3,SLCO6A1,ATP8B3,SLC5A12,SLC26A11,SLC6A19,SLC22A25
11_Member	GO Biological Processes	GO:0006820	anion transport	-5.07904	-2.2513	59/637	24,207,320,1071,1109,1408,1814,2566,2741,2742,3043,3766,3949,4923,5360,5825,6528,6548,6561,6576,6616,6781,6812,6844,6857,6860,7057,8499,8529,8647,9022,9057,9123,9600,9900,9962,10347,10786,22925,23250,23428,23677,27166,54102,55107,57084,57709,57835,63982,65010,80727,84255,92579,133482,148229,159963,284129,340024,387601	ABCA4,AKT1,APBA1,CETP,AKR1C4,CRY2,DRD3,GABRG2,GLRA1,GLRA2,HBB,KCNJ10,LDLR,NTSR1,PLTP,ABCD3,SLC5A5,SLC9A1,SLC13A1,SLC25A1,SNAP25,STC1,STXBP1,VAMP2,SYT1,SYT4,THBS1,PPFIA2,CYP4F2,ABCB11,CLIC3,SLC7A6,SLC16A3,PITPNM1,SV2A,SLC23A2,ABCA7,SLC17A3,PLA2R1,ATP11A,SLC7A8,SH3BP4,PRELID1,CLIC6,ANO1,SLC17A6,SLC7A14,SLC4A5,ANO3,SLC26A6,TTYH3,SLC37A3,G6PC3,SLCO6A1,ATP8B3,SLC5A12,SLC26A11,SLC6A19,SLC22A25
11_Member	GO Biological Processes	GO:0015711	organic anion transport	-4.30027	-1.67136	46/487	24,207,320,1071,1109,1814,3043,3766,3949,4923,5360,5825,6561,6576,6616,6812,6844,6857,6860,7057,8499,8529,8647,9057,9123,9600,9900,9962,10347,10786,22925,23250,23428,23677,27166,57084,57709,57835,65010,84255,92579,133482,148229,159963,340024,387601	ABCA4,AKT1,APBA1,CETP,AKR1C4,DRD3,HBB,KCNJ10,LDLR,NTSR1,PLTP,ABCD3,SLC13A1,SLC25A1,SNAP25,STXBP1,VAMP2,SYT1,SYT4,THBS1,PPFIA2,CYP4F2,ABCB11,SLC7A6,SLC16A3,PITPNM1,SV2A,SLC23A2,ABCA7,SLC17A3,PLA2R1,ATP11A,SLC7A8,SH3BP4,PRELID1,SLC17A6,SLC7A14,SLC4A5,SLC26A6,SLC37A3,G6PC3,SLCO6A1,ATP8B3,SLC5A12,SLC6A19,SLC22A25
11_Member	GO Biological Processes	GO:0015849	organic acid transport	-2.67883	-0.836841	30/334	207,320,1109,1814,3766,4923,5825,6561,6576,6616,6812,6844,6857,6860,7057,8499,8529,8647,9057,9123,9900,9962,22925,23428,23677,57084,57709,65010,159963,340024	AKT1,APBA1,AKR1C4,DRD3,KCNJ10,NTSR1,ABCD3,SLC13A1,SLC25A1,SNAP25,STXBP1,VAMP2,SYT1,SYT4,THBS1,PPFIA2,CYP4F2,ABCB11,SLC7A6,SLC16A3,SV2A,SLC23A2,PLA2R1,SLC7A8,SH3BP4,SLC17A6,SLC7A14,SLC26A6,SLC5A12,SLC6A19
11_Member	GO Biological Processes	GO:0046942	carboxylic acid transport	-2.67883	-0.836841	30/334	207,320,1109,1814,3766,4923,5825,6561,6576,6616,6812,6844,6857,6860,7057,8499,8529,8647,9057,9123,9900,9962,22925,23428,23677,57084,57709,65010,159963,340024	AKT1,APBA1,AKR1C4,DRD3,KCNJ10,NTSR1,ABCD3,SLC13A1,SLC25A1,SNAP25,STXBP1,VAMP2,SYT1,SYT4,THBS1,PPFIA2,CYP4F2,ABCB11,SLC7A6,SLC16A3,SV2A,SLC23A2,PLA2R1,SLC7A8,SH3BP4,SLC17A6,SLC7A14,SLC26A6,SLC5A12,SLC6A19
11_Member	GO Biological Processes	GO:0098656	anion transmembrane transport	-2.60225	-0.792351	27/294	207,2566,2741,2742,3766,4923,6528,6548,6561,6576,7057,9022,9057,9123,9962,23428,54102,55107,57084,57835,63982,65010,80727,84255,159963,284129,340024	AKT1,GABRG2,GLRA1,GLRA2,KCNJ10,NTSR1,SLC5A5,SLC9A1,SLC13A1,SLC25A1,THBS1,CLIC3,SLC7A6,SLC16A3,SLC23A2,SLC7A8,CLIC6,ANO1,SLC17A6,SLC4A5,ANO3,SLC26A6,TTYH3,SLC37A3,SLC5A12,SLC26A11,SLC6A19
11_Member	GO Biological Processes	GO:0098661	inorganic anion transmembrane transport	-2.13145	-0.536599	13/118	2566,2741,2742,6528,6561,9022,54102,55107,63982,65010,80727,84255,284129	GABRG2,GLRA1,GLRA2,SLC5A5,SLC13A1,CLIC3,CLIC6,ANO1,ANO3,SLC26A6,TTYH3,SLC37A3,SLC26A11
12_Summary	Reactome Gene Sets	R-HSA-212676	Dopamine Neurotransmitter Release Cycle	-4.94702	-2.1594	8/23	320,6616,6812,6844,6853,6857,8499,64130,6843,8775,9900,23025,26059,1137,5582,6860,8447,9024,57555,79953,341359,388552,60482,116,1136,1392,1814,3043,3766,4923,28968,57084,340024,4983,8927,613,2213,3162,3566,3689,4851,83849,207,493,570,1373,2903,9314,10333,10993,51222,4033,6891,6892,7405,23355,55823,22870,22906,55062,64005,66008,80179,474383,474384,6561,65010,115827,9057,23428,23677,57709,8529,8647…	APBA1,SNAP25,STXBP1,VAMP2,SYN1,SYT1,PPFIA2,LIN7B,VAMP1,NAPA,SV2A,UNC13A,ERC2,CHRNA4,PRKCG,SYT4,DOC2B,BRSK2,NLGN2,SYNDIG1,SYT10,BLOC1S3,SLC5A7,ADCYAP1,CHRNA3,CRH,DRD3,HBB,KCNJ10,NTSR1,SLC6A16,SLC17A6,SLC6A19,OPHN1,BSN,BCR,FCGR2B,HMOX1,IL4R,ITGB2,NOTCH1,SYT15,AKT1,ATP2B4,BAAT,CPS1,GRIN2A,KLF4,TLR6,SDS,ZNF219,IRAG2,TAP2,TAPBP,UVRAG,VPS8,VPS11,PPP6R1,TRAK1,WIPI1,MYO1G,TRAK2,MYO19,F8A2,F8A3,SLC13A1,SL…
12_Member	Reactome Gene Sets	R-HSA-212676	Dopamine Neurotransmitter Release Cycle	-4.94702	-2.1594	8/23	320,6616,6812,6844,6853,6857,8499,64130	APBA1,SNAP25,STXBP1,VAMP2,SYN1,SYT1,PPFIA2,LIN7B
12_Member	GO Biological Processes	GO:0016082	synaptic vesicle priming	-4.41068	-1.75434	7/20	6616,6812,6843,8775,9900,23025,26059	SNAP25,STXBP1,VAMP1,NAPA,SV2A,UNC13A,ERC2
12_Member	GO Biological Processes	GO:0097479	synaptic vesicle localization	-3.88422	-1.45467	21/167	320,1137,5582,6616,6812,6843,6844,6853,6857,6860,8447,8499,8775,9024,9900,23025,26059,57555,79953,341359,388552	APBA1,CHRNA4,PRKCG,SNAP25,STXBP1,VAMP1,VAMP2,SYN1,SYT1,SYT4,DOC2B,PPFIA2,NAPA,BRSK2,SV2A,UNC13A,ERC2,NLGN2,SYNDIG1,SYT10,BLOC1S3
12_Member	GO Biological Processes	GO:0016079	synaptic vesicle exocytosis	-3.8834	-1.45467	17/120	320,1137,5582,6616,6812,6843,6844,6853,6857,6860,8447,8499,8775,9900,23025,26059,341359	APBA1,CHRNA4,PRKCG,SNAP25,STXBP1,VAMP1,VAMP2,SYN1,SYT1,SYT4,DOC2B,PPFIA2,NAPA,SV2A,UNC13A,ERC2,SYT10
12_Member	Reactome Gene Sets	R-HSA-264642	Acetylcholine Neurotransmitter Release Cycle	-3.87069	-1.45467	6/17	6616,6812,6844,6857,8499,60482	SNAP25,STXBP1,VAMP2,SYT1,PPFIA2,SLC5A7
12_Member	GO Biological Processes	GO:0006836	neurotransmitter transport	-3.77169	-1.39707	29/273	116,320,1136,1137,1392,1814,3043,3766,4923,5582,6616,6812,6843,6844,6853,6857,6860,8447,8499,8775,9900,23025,26059,28968,57084,60482,64130,340024,341359	ADCYAP1,APBA1,CHRNA3,CHRNA4,CRH,DRD3,HBB,KCNJ10,NTSR1,PRKCG,SNAP25,STXBP1,VAMP1,VAMP2,SYN1,SYT1,SYT4,DOC2B,PPFIA2,NAPA,SV2A,UNC13A,ERC2,SLC6A16,SLC17A6,SLC5A7,LIN7B,SLC6A19,SYT10
12_Member	Reactome Gene Sets	R-HSA-181429	Serotonin Neurotransmitter Release Cycle	-3.71377	-1.38317	6/18	6616,6812,6844,6853,6857,8499	SNAP25,STXBP1,VAMP2,SYN1,SYT1,PPFIA2
12_Member	GO Biological Processes	GO:0099504	synaptic vesicle cycle	-3.63952	-1.34979	23/199	320,1137,4983,5582,6616,6812,6843,6844,6853,6857,6860,8447,8499,8775,8927,9024,9900,23025,26059,57084,57555,79953,341359	APBA1,CHRNA4,OPHN1,PRKCG,SNAP25,STXBP1,VAMP1,VAMP2,SYN1,SYT1,SYT4,DOC2B,PPFIA2,NAPA,BSN,BRSK2,SV2A,UNC13A,ERC2,SLC17A6,NLGN2,SYNDIG1,SYT10
12_Member	GO Biological Processes	GO:1903305	regulation of regulated secretory pathway	-3.62036	-1.34559	20/162	320,613,1137,2213,3162,3566,3689,4851,5582,6812,6843,6844,6853,6857,6860,8447,8499,8775,83849,341359	APBA1,BCR,CHRNA4,FCGR2B,HMOX1,IL4R,ITGB2,NOTCH1,PRKCG,STXBP1,VAMP1,VAMP2,SYN1,SYT1,SYT4,DOC2B,PPFIA2,NAPA,SYT15,SYT10
12_Member	GO Biological Processes	GO:0017156	calcium ion regulated exocytosis	-3.46592	-1.25062	19/154	320,1137,4851,5582,6616,6812,6843,6844,6853,6857,6860,8447,8499,8775,9900,23025,26059,83849,341359	APBA1,CHRNA4,NOTCH1,PRKCG,SNAP25,STXBP1,VAMP1,VAMP2,SYN1,SYT1,SYT4,DOC2B,PPFIA2,NAPA,SV2A,UNC13A,ERC2,SYT15,SYT10
12_Member	GO Biological Processes	GO:0001505	regulation of neurotransmitter levels	-3.44933	-1.24081	34/355	207,320,493,570,1136,1137,1373,1814,2903,3043,3689,3766,4923,5582,6616,6812,6843,6844,6853,6857,6860,8447,8499,8775,9314,9900,10333,10993,23025,26059,51222,60482,64130,341359	AKT1,APBA1,ATP2B4,BAAT,CHRNA3,CHRNA4,CPS1,DRD3,GRIN2A,HBB,ITGB2,KCNJ10,NTSR1,PRKCG,SNAP25,STXBP1,VAMP1,VAMP2,SYN1,SYT1,SYT4,DOC2B,PPFIA2,NAPA,KLF4,SV2A,TLR6,SDS,UNC13A,ERC2,ZNF219,SLC5A7,LIN7B,SYT10
12_Member	GO Biological Processes	GO:0007269	neurotransmitter secretion	-3.2775	-1.14363	20/172	320,1136,1137,5582,6616,6812,6843,6844,6853,6857,6860,8447,8499,8775,9900,23025,26059,60482,64130,341359	APBA1,CHRNA3,CHRNA4,PRKCG,SNAP25,STXBP1,VAMP1,VAMP2,SYN1,SYT1,SYT4,DOC2B,PPFIA2,NAPA,SV2A,UNC13A,ERC2,SLC5A7,LIN7B,SYT10
12_Member	GO Biological Processes	GO:0099643	signal release from synapse	-3.2775	-1.14363	20/172	320,1136,1137,5582,6616,6812,6843,6844,6853,6857,6860,8447,8499,8775,9900,23025,26059,60482,64130,341359	APBA1,CHRNA3,CHRNA4,PRKCG,SNAP25,STXBP1,VAMP1,VAMP2,SYN1,SYT1,SYT4,DOC2B,PPFIA2,NAPA,SV2A,UNC13A,ERC2,SLC5A7,LIN7B,SYT10
12_Member	Reactome Gene Sets	R-HSA-112310	Neurotransmitter release cycle	-2.99283	-0.987587	9/51	320,6616,6812,6844,6853,6857,8499,60482,64130	APBA1,SNAP25,STXBP1,VAMP2,SYN1,SYT1,PPFIA2,SLC5A7,LIN7B
12_Member	GO Biological Processes	GO:0048489	synaptic vesicle transport	-2.96973	-0.972841	18/156	320,1137,5582,6616,6812,6843,6844,6853,6857,6860,8447,8499,8775,9900,23025,26059,341359,388552	APBA1,CHRNA4,PRKCG,SNAP25,STXBP1,VAMP1,VAMP2,SYN1,SYT1,SYT4,DOC2B,PPFIA2,NAPA,SV2A,UNC13A,ERC2,SYT10,BLOC1S3
12_Member	GO Biological Processes	GO:0097480	establishment of synaptic vesicle localization	-2.96973	-0.972841	18/156	320,1137,5582,6616,6812,6843,6844,6853,6857,6860,8447,8499,8775,9900,23025,26059,341359,388552	APBA1,CHRNA4,PRKCG,SNAP25,STXBP1,VAMP1,VAMP2,SYN1,SYT1,SYT4,DOC2B,PPFIA2,NAPA,SV2A,UNC13A,ERC2,SYT10,BLOC1S3
12_Member	GO Biological Processes	GO:0051588	regulation of neurotransmitter transport	-2.9133	-0.933171	17/145	320,1136,1137,1392,1814,4923,5582,6812,6843,6844,6853,6857,6860,8499,8775,9900,23025	APBA1,CHRNA3,CHRNA4,CRH,DRD3,NTSR1,PRKCG,STXBP1,VAMP1,VAMP2,SYN1,SYT1,SYT4,PPFIA2,NAPA,SV2A,UNC13A
12_Member	GO Biological Processes	GO:0006906	vesicle fusion	-2.79663	-0.87372	13/99	4033,6616,6812,6843,6844,6857,6860,6891,6892,7405,8447,23355,55823	IRAG2,SNAP25,STXBP1,VAMP1,VAMP2,SYT1,SYT4,TAP2,TAPBP,UVRAG,DOC2B,VPS8,VPS11
12_Member	Reactome Gene Sets	R-HSA-181430	Norepinephrine Neurotransmitter Release Cycle	-2.76863	-0.871993	5/18	6616,6812,6844,6857,8499	SNAP25,STXBP1,VAMP2,SYT1,PPFIA2
12_Member	GO Biological Processes	GO:0014047	glutamate secretion	-2.73877	-0.866176	8/45	320,4923,6616,6812,6844,6857,6860,8499	APBA1,NTSR1,SNAP25,STXBP1,VAMP2,SYT1,SYT4,PPFIA2
12_Member	GO Biological Processes	GO:0051648	vesicle localization	-2.73834	-0.866176	30/331	320,1137,4033,5582,6616,6812,6843,6844,6853,6857,6860,8447,8499,8775,9024,9900,22870,22906,23025,26059,55062,57555,64005,66008,79953,80179,341359,388552,474383,474384	APBA1,CHRNA4,IRAG2,PRKCG,SNAP25,STXBP1,VAMP1,VAMP2,SYN1,SYT1,SYT4,DOC2B,PPFIA2,NAPA,BRSK2,SV2A,PPP6R1,TRAK1,UNC13A,ERC2,WIPI1,NLGN2,MYO1G,TRAK2,SYNDIG1,MYO19,SYT10,BLOC1S3,F8A2,F8A3
12_Member	GO Biological Processes	GO:0015800	acidic amino acid transport	-2.73658	-0.866176	10/66	320,3766,4923,6616,6812,6844,6857,6860,8499,57084	APBA1,KCNJ10,NTSR1,SNAP25,STXBP1,VAMP2,SYT1,SYT4,PPFIA2,SLC17A6
12_Member	GO Biological Processes	GO:0017158	regulation of calcium ion-dependent exocytosis	-2.72308	-0.861088	14/113	320,1137,4851,5582,6812,6843,6853,6857,6860,8447,8499,8775,83849,341359	APBA1,CHRNA4,NOTCH1,PRKCG,STXBP1,VAMP1,SYN1,SYT1,SYT4,DOC2B,PPFIA2,NAPA,SYT15,SYT10
12_Member	GO Biological Processes	GO:0090174	organelle membrane fusion	-2.56529	-0.76878	13/105	4033,6616,6812,6843,6844,6857,6860,6891,6892,7405,8447,23355,55823	IRAG2,SNAP25,STXBP1,VAMP1,VAMP2,SYT1,SYT4,TAP2,TAPBP,UVRAG,DOC2B,VPS8,VPS11
12_Member	GO Biological Processes	GO:0006835	dicarboxylic acid transport	-2.48151	-0.721116	12/95	320,3766,4923,6561,6616,6812,6844,6857,6860,8499,57084,65010	APBA1,KCNJ10,NTSR1,SLC13A1,SNAP25,STXBP1,VAMP2,SYT1,SYT4,PPFIA2,SLC17A6,SLC26A6
12_Member	GO Biological Processes	GO:0099003	vesicle-mediated transport in synapse	-2.47777	-0.718574	21/214	320,1137,1814,4983,5582,6616,6812,6843,6844,6853,6857,6860,8447,8499,8775,9900,23025,26059,57555,341359,388552	APBA1,CHRNA4,DRD3,OPHN1,PRKCG,SNAP25,STXBP1,VAMP1,VAMP2,SYN1,SYT1,SYT4,DOC2B,PPFIA2,NAPA,SV2A,UNC13A,ERC2,NLGN2,SYT10,BLOC1S3
12_Member	GO Biological Processes	GO:0035493	SNARE complex assembly	-2.44846	-0.70096	5/21	6812,6843,6844,7405,55823	STXBP1,VAMP1,VAMP2,UVRAG,VPS11
12_Member	GO Biological Processes	GO:0140029	exocytic process	-2.40003	-0.676086	11/85	6616,6812,6843,6844,6857,8775,9900,23025,26059,55823,115827	SNAP25,STXBP1,VAMP1,VAMP2,SYT1,NAPA,SV2A,UNC13A,ERC2,VPS11,RAB3C
12_Member	GO Biological Processes	GO:0017157	regulation of exocytosis	-2.29327	-0.615871	21/222	320,613,1137,2213,3162,3566,3689,4851,5582,6812,6843,6844,6853,6857,6860,8447,8499,8775,83849,115827,341359	APBA1,BCR,CHRNA4,FCGR2B,HMOX1,IL4R,ITGB2,NOTCH1,PRKCG,STXBP1,VAMP1,VAMP2,SYN1,SYT1,SYT4,DOC2B,PPFIA2,NAPA,SYT15,RAB3C,SYT10
12_Member	GO Biological Processes	GO:0031338	regulation of vesicle fusion	-2.29152	-0.615871	6/32	6812,6843,6857,6860,8447,55823	STXBP1,VAMP1,SYT1,SYT4,DOC2B,VPS11
12_Member	GO Biological Processes	GO:0006865	amino acid transport	-2.27677	-0.607974	16/153	320,3766,4923,6616,6812,6844,6857,6860,8499,9057,9900,23428,23677,57084,57709,340024	APBA1,KCNJ10,NTSR1,SNAP25,STXBP1,VAMP2,SYT1,SYT4,PPFIA2,SLC7A6,SV2A,SLC7A8,SH3BP4,SLC17A6,SLC7A14,SLC6A19
12_Member	GO Biological Processes	GO:0046717	acid secretion	-2.25696	-0.598772	14/127	320,1814,4923,6616,6812,6844,6857,6860,8499,8529,8647,9900,22925,65010	APBA1,DRD3,NTSR1,SNAP25,STXBP1,VAMP2,SYT1,SYT4,PPFIA2,CYP4F2,ABCB11,SV2A,PLA2R1,SLC26A6
12_Member	GO Biological Processes	GO:0098693	regulation of synaptic vesicle cycle	-2.25607	-0.598772	13/114	320,1137,5582,6812,6843,6853,6857,6860,8499,8775,8927,9024,57555	APBA1,CHRNA4,PRKCG,STXBP1,VAMP1,SYN1,SYT1,SYT4,PPFIA2,NAPA,BSN,BRSK2,NLGN2
12_Member	GO Biological Processes	GO:0023061	signal release	-2.23313	-0.583342	37/467	116,320,1136,1137,1392,1393,1394,3077,3710,4826,5582,6616,6812,6843,6844,6853,6857,6860,6928,7849,8447,8499,8609,8775,8997,9024,9572,9900,23025,26059,55107,57555,60482,64130,80223,139760,341359	ADCYAP1,APBA1,CHRNA3,CHRNA4,CRH,CRHBP,CRHR1,HFE,ITPR3,NNAT,PRKCG,SNAP25,STXBP1,VAMP1,VAMP2,SYN1,SYT1,SYT4,HNF1B,PAX8,DOC2B,PPFIA2,KLF7,NAPA,KALRN,BRSK2,NR1D1,SV2A,UNC13A,ERC2,ANO1,NLGN2,SLC5A7,LIN7B,RAB11FIP1,GPR119,SYT10
12_Member	Reactome Gene Sets	R-HSA-210500	Glutamate Neurotransmitter Release Cycle	-2.18382	-0.561967	5/24	6616,6812,6844,6857,8499	SNAP25,STXBP1,VAMP2,SYT1,PPFIA2
12_Member	GO Biological Processes	GO:0051650	establishment of vesicle localization	-2.18055	-0.561803	27/316	320,1137,4033,5582,6616,6812,6843,6844,6853,6857,6860,8447,8499,8775,9900,22870,22906,23025,26059,55062,64005,66008,80179,341359,388552,474383,474384	APBA1,CHRNA4,IRAG2,PRKCG,SNAP25,STXBP1,VAMP1,VAMP2,SYN1,SYT1,SYT4,DOC2B,PPFIA2,NAPA,SV2A,PPP6R1,TRAK1,UNC13A,ERC2,WIPI1,MYO1G,TRAK2,MYO19,SYT10,BLOC1S3,F8A2,F8A3
12_Member	GO Biological Processes	GO:2000300	regulation of synaptic vesicle exocytosis	-2.12301	-0.536599	10/80	320,1137,5582,6812,6843,6853,6857,6860,8499,8775	APBA1,CHRNA4,PRKCG,STXBP1,VAMP1,SYN1,SYT1,SYT4,PPFIA2,NAPA
12_Member	GO Biological Processes	GO:0061025	membrane fusion	-2.1187	-0.535992	16/159	4033,6616,6812,6843,6844,6857,6860,6891,6892,7405,8447,8775,23355,55823,284359,389827	IRAG2,SNAP25,STXBP1,VAMP1,VAMP2,SYT1,SYT4,TAP2,TAPBP,UVRAG,DOC2B,NAPA,VPS8,VPS11,IZUMO1,MYMK
12_Member	GO Biological Processes	GO:0048284	organelle fusion	-2.11116	-0.530836	14/132	4033,6616,6812,6843,6844,6857,6860,6891,6892,7405,8447,10493,23355,55823	IRAG2,SNAP25,STXBP1,VAMP1,VAMP2,SYT1,SYT4,TAP2,TAPBP,UVRAG,DOC2B,VAT1,VPS8,VPS11
12_Member	GO Biological Processes	GO:0046928	regulation of neurotransmitter secretion	-2.09827	-0.52552	12/106	320,1136,1137,5582,6812,6843,6853,6857,6860,8499,8775,23025	APBA1,CHRNA3,CHRNA4,PRKCG,STXBP1,VAMP1,SYN1,SYT1,SYT4,PPFIA2,NAPA,UNC13A
13_Summary	GO Biological Processes	GO:0031589	cell-substrate adhesion	-4.87608	-2.11887	38/353	395,613,960,1295,1490,1605,2042,2199,3675,3689,3897,4192,4851,5212,5613,5800,5829,6366,6548,7057,7471,8499,9480,10085,10395,10580,11093,25890,51754,55604,63923,64005,91663,151887,340485,340706,342184,349633	ARHGAP6,BCR,CD44,COL8A1,CCN2,DAG1,EPHA3,FBLN2,ITGA3,ITGB2,L1CAM,MDK,NOTCH1,VIT,PRKX,PTPRO,PXN,CCL21,SLC9A1,THBS1,WNT1,PPFIA2,ONECUT2,EDIL3,DLC1,SORBS1,ADAMTS13,ABI3BP,TMEM8B,CARMIL1,TNN,MYO1G,MYADM,CCDC80,ACER2,VWA2,FMN1,PLET1
13_Member	GO Biological Processes	GO:0031589	cell-substrate adhesion	-4.87608	-2.11887	38/353	395,613,960,1295,1490,1605,2042,2199,3675,3689,3897,4192,4851,5212,5613,5800,5829,6366,6548,7057,7471,8499,9480,10085,10395,10580,11093,25890,51754,55604,63923,64005,91663,151887,340485,340706,342184,349633	ARHGAP6,BCR,CD44,COL8A1,CCN2,DAG1,EPHA3,FBLN2,ITGA3,ITGB2,L1CAM,MDK,NOTCH1,VIT,PRKX,PTPRO,PXN,CCL21,SLC9A1,THBS1,WNT1,PPFIA2,ONECUT2,EDIL3,DLC1,SORBS1,ADAMTS13,ABI3BP,TMEM8B,CARMIL1,TNN,MYO1G,MYADM,CCDC80,ACER2,VWA2,FMN1,PLET1
13_Member	GO Biological Processes	GO:0010810	regulation of cell-substrate adhesion	-3.5424	-1.29517	24/215	395,1295,1605,2042,2199,3675,4192,4851,5212,5800,6366,6548,7057,7471,9480,10085,10395,25890,55604,91663,151887,340485,342184,349633	ARHGAP6,COL8A1,DAG1,EPHA3,FBLN2,ITGA3,MDK,NOTCH1,VIT,PTPRO,CCL21,SLC9A1,THBS1,WNT1,ONECUT2,EDIL3,DLC1,ABI3BP,CARMIL1,MYADM,CCDC80,ACER2,FMN1,PLET1
13_Member	GO Biological Processes	GO:0007160	cell-matrix adhesion	-2.79018	-0.872472	23/229	395,613,960,1490,1605,2042,3675,3689,3897,6366,6548,7057,8499,9480,10395,10580,11093,51754,63923,340485,340706,342184,349633	ARHGAP6,BCR,CD44,CCN2,DAG1,EPHA3,ITGA3,ITGB2,L1CAM,CCL21,SLC9A1,THBS1,PPFIA2,ONECUT2,DLC1,SORBS1,ADAMTS13,TMEM8B,TNN,ACER2,VWA2,FMN1,PLET1
13_Member	GO Biological Processes	GO:0010811	positive regulation of cell-substrate adhesion	-2.07183	-0.507075	13/120	1295,1605,2199,3675,4192,5212,6366,10085,25890,55604,91663,151887,342184	COL8A1,DAG1,FBLN2,ITGA3,MDK,VIT,CCL21,EDIL3,ABI3BP,CARMIL1,MYADM,CCDC80,FMN1
14_Summary	GO Biological Processes	GO:2000401	regulation of lymphocyte migration	-4.75125	-2.02321	13/64	207,1893,4478,6354,6366,6375,6846,9466,9547,9750,81704,84830,257144,6368,6373,64005,1843,2296,4015,5967	AKT1,ECM1,MSN,CCL7,CCL21,XCL1,XCL2,IL27RA,CXCL14,RIPOR2,DOCK8,ADTRP,GCSAM,CCL23,CXCL11,MYO1G,DUSP1,FOXC1,LOX,REG1A
14_Member	GO Biological Processes	GO:2000401	regulation of lymphocyte migration	-4.75125	-2.02321	13/64	207,1893,4478,6354,6366,6375,6846,9466,9547,9750,81704,84830,257144	AKT1,ECM1,MSN,CCL7,CCL21,XCL1,XCL2,IL27RA,CXCL14,RIPOR2,DOCK8,ADTRP,GCSAM
14_Member	GO Biological Processes	GO:0072676	lymphocyte migration	-3.55469	-1.30004	16/116	207,1893,4478,6354,6366,6368,6373,6375,6846,9466,9547,9750,64005,81704,84830,257144	AKT1,ECM1,MSN,CCL7,CCL21,CCL23,CXCL11,XCL1,XCL2,IL27RA,CXCL14,RIPOR2,MYO1G,DOCK8,ADTRP,GCSAM
14_Member	GO Biological Processes	GO:0072678	T cell migration	-2.68637	-0.838551	10/67	1893,4478,6366,6373,6375,6846,9466,9750,64005,81704	ECM1,MSN,CCL21,CXCL11,XCL1,XCL2,IL27RA,RIPOR2,MYO1G,DOCK8
14_Member	GO Biological Processes	GO:2000503	positive regulation of natural killer cell chemotaxis	-2.62372	-0.802922	3/6	6354,6375,9547	CCL7,XCL1,CXCL14
14_Member	GO Biological Processes	GO:0140131	positive regulation of lymphocyte chemotaxis	-2.44846	-0.70096	5/21	6354,6366,6375,6846,9547	CCL7,CCL21,XCL1,XCL2,CXCL14
14_Member	GO Biological Processes	GO:1990868	response to chemokine	-2.40656	-0.676086	12/97	1843,2296,4015,5967,6354,6366,6368,6373,6375,6846,9750,81704	DUSP1,FOXC1,LOX,REG1A,CCL7,CCL21,CCL23,CXCL11,XCL1,XCL2,RIPOR2,DOCK8
14_Member	GO Biological Processes	GO:1990869	cellular response to chemokine	-2.40656	-0.676086	12/97	1843,2296,4015,5967,6354,6366,6368,6373,6375,6846,9750,81704	DUSP1,FOXC1,LOX,REG1A,CCL7,CCL21,CCL23,CXCL11,XCL1,XCL2,RIPOR2,DOCK8
14_Member	GO Biological Processes	GO:2000404	regulation of T cell migration	-2.18212	-0.561967	7/44	1893,6366,6375,6846,9466,9750,81704	ECM1,CCL21,XCL1,XCL2,IL27RA,RIPOR2,DOCK8
14_Member	GO Biological Processes	GO:2000501	regulation of natural killer cell chemotaxis	-2.05078	-0.506192	3/9	6354,6375,9547	CCL7,XCL1,CXCL14
15_Summary	GO Biological Processes	GO:0009100	glycoprotein metabolic process	-4.30843	-1.67136	41/416	20,325,411,1463,3423,3425,4122,4248,4582,5046,6366,6480,6489,7903,8509,8985,9469,9695,10317,10347,10402,11093,11253,22906,23236,25825,27090,50515,51046,51146,55959,66008,79690,84447,84892,91445,91949,129807,140453,148789,340485	ABCA2,APCS,ARSB,NCAN,IDS,IDUA,MAN2A2,MGAT3,MUC1,PCSK6,CCL21,ST6GAL1,ST8SIA1,ST8SIA4,NDST2,PLOD3,CHST3,EDEM1,B3GALT5,ABCA7,ST3GAL6,ADAMTS13,MAN1B1,TRAK1,PLCB1,BACE2,ST6GALNAC4,CHST11,ST8SIA3,A4GNT,SULF2,TRAK2,GAL3ST4,SYVN1,POMGNT2,RNF185,COG7,NEU4,MUC17,B3GALNT2,ACER2
15_Member	GO Biological Processes	GO:0009100	glycoprotein metabolic process	-4.30843	-1.67136	41/416	20,325,411,1463,3423,3425,4122,4248,4582,5046,6366,6480,6489,7903,8509,8985,9469,9695,10317,10347,10402,11093,11253,22906,23236,25825,27090,50515,51046,51146,55959,66008,79690,84447,84892,91445,91949,129807,140453,148789,340485	ABCA2,APCS,ARSB,NCAN,IDS,IDUA,MAN2A2,MGAT3,MUC1,PCSK6,CCL21,ST6GAL1,ST8SIA1,ST8SIA4,NDST2,PLOD3,CHST3,EDEM1,B3GALT5,ABCA7,ST3GAL6,ADAMTS13,MAN1B1,TRAK1,PLCB1,BACE2,ST6GALNAC4,CHST11,ST8SIA3,A4GNT,SULF2,TRAK2,GAL3ST4,SYVN1,POMGNT2,RNF185,COG7,NEU4,MUC17,B3GALNT2,ACER2
15_Member	GO Biological Processes	GO:0009101	glycoprotein biosynthetic process	-2.50695	-0.734385	30/343	20,1463,4122,4248,4582,6366,6480,6489,7903,8509,8985,9469,10317,10347,10402,11253,22906,23236,25825,27090,50515,51046,51146,66008,79690,84892,91949,140453,148789,340485	ABCA2,NCAN,MAN2A2,MGAT3,MUC1,CCL21,ST6GAL1,ST8SIA1,ST8SIA4,NDST2,PLOD3,CHST3,B3GALT5,ABCA7,ST3GAL6,MAN1B1,TRAK1,PLCB1,BACE2,ST6GALNAC4,CHST11,ST8SIA3,A4GNT,TRAK2,GAL3ST4,POMGNT2,COG7,MUC17,B3GALNT2,ACER2
16_Summary	GO Biological Processes	GO:0003014	renal system process	-4.2639	-1.65236	18/123	108,115,613,1136,1814,1910,2149,3043,3675,4881,5566,5573,5800,6781,8529,55959,57835,221395,3162,4192,55243,64240	ADCY2,ADCY9,BCR,CHRNA3,DRD3,EDNRB,F2R,HBB,ITGA3,NPR1,PRKACA,PRKAR1A,PTPRO,STC1,CYP4F2,SULF2,SLC4A5,ADGRF5,HMOX1,MDK,KIRREL1,ABCG5
16_Member	GO Biological Processes	GO:0003014	renal system process	-4.2639	-1.65236	18/123	108,115,613,1136,1814,1910,2149,3043,3675,4881,5566,5573,5800,6781,8529,55959,57835,221395	ADCY2,ADCY9,BCR,CHRNA3,DRD3,EDNRB,F2R,HBB,ITGA3,NPR1,PRKACA,PRKAR1A,PTPRO,STC1,CYP4F2,SULF2,SLC4A5,ADGRF5
16_Member	GO Biological Processes	GO:0007588	excretion	-2.24829	-0.591938	9/65	1136,1814,1910,3162,4192,4881,6781,55243,64240	CHRNA3,DRD3,EDNRB,HMOX1,MDK,NPR1,STC1,KIRREL1,ABCG5
16_Member	GO Biological Processes	GO:0097205	renal filtration	-2.18382	-0.561967	5/24	2149,3675,5800,55959,221395	F2R,ITGA3,PTPRO,SULF2,ADGRF5
16_Member	GO Biological Processes	GO:0098801	regulation of renal system process	-2.09489	-0.52552	6/35	1814,1910,2149,4881,5800,6781	DRD3,EDNRB,F2R,NPR1,PTPRO,STC1
17_Summary	KEGG Pathway	hsa02010	ABC transporters	-4.22357	-1.63686	10/44	20,24,225,5825,6891,8647,10347,64137,64240,154664	ABCA2,ABCA4,ABCD2,ABCD3,TAP2,ABCB11,ABCA7,ABCG4,ABCG5,ABCA13
17_Member	KEGG Pathway	hsa02010	ABC transporters	-4.22357	-1.63686	10/44	20,24,225,5825,6891,8647,10347,64137,64240,154664	ABCA2,ABCA4,ABCD2,ABCD3,TAP2,ABCB11,ABCA7,ABCG4,ABCG5,ABCA13
17_Member	Reactome Gene Sets	R-HSA-1369062	ABC transporters in lipid homeostasis	-3.71377	-1.38317	6/18	20,225,5825,10347,64137,64240	ABCA2,ABCD2,ABCD3,ABCA7,ABCG4,ABCG5
18_Summary	GO Biological Processes	GO:0045596	negative regulation of cell differentiation	-4.19406	-1.61531	64/759	116,325,653,862,1071,1401,1482,1620,1814,1910,2213,2308,2664,3142,3456,3566,3635,3638,3949,4192,4851,4974,5793,5800,6014,6860,6886,6910,7471,7498,9547,9572,10500,11173,23108,25793,26228,26287,30012,50943,51804,54328,55810,57540,57715,63923,64805,65078,65121,66008,83723,84059,84894,114771,144165,144347,152559,202151,348093,349667,359845,391002,440560,729528,20,207,395,598,1843,2042,3675,3720,4131,…	ADCYAP1,APCS,BMP5,RUNX1T1,CETP,CRP,NKX2-5,BRINP1,DRD3,EDNRB,FCGR2B,FOXO1,GDI1,HLX,IFNB1,IL4R,INPP5D,INSIG1,LDLR,MDK,NOTCH1,OMG,PTPRG,PTPRO,RIT2,SYT4,TAL1,TBX5,WNT1,XDH,CXCL14,NR1D1,SEMA6C,ADAMTS7,RAP1GAP2,FBXO7,STAP1,ANKRD2,TLX3,FOXP3,SIX4,GPR173,FOXJ2,DISP3,SEMA4G,TNN,P2RY12,RTN4R,PRAMEF1,TRAK2,TLCD3B,ADGRV1,LINGO1,PGLYRP3,PRICKLE1,RFLNA,PAQR3,RANBP3L,RBPMS2,RTN4RL2,RFLNB,PRAMEF8,PRAMEF11,PRAMEF…
18_Member	GO Biological Processes	GO:0045596	negative regulation of cell differentiation	-4.19406	-1.61531	64/759	116,325,653,862,1071,1401,1482,1620,1814,1910,2213,2308,2664,3142,3456,3566,3635,3638,3949,4192,4851,4974,5793,5800,6014,6860,6886,6910,7471,7498,9547,9572,10500,11173,23108,25793,26228,26287,30012,50943,51804,54328,55810,57540,57715,63923,64805,65078,65121,66008,83723,84059,84894,114771,144165,144347,152559,202151,348093,349667,359845,391002,440560,729528	ADCYAP1,APCS,BMP5,RUNX1T1,CETP,CRP,NKX2-5,BRINP1,DRD3,EDNRB,FCGR2B,FOXO1,GDI1,HLX,IFNB1,IL4R,INPP5D,INSIG1,LDLR,MDK,NOTCH1,OMG,PTPRG,PTPRO,RIT2,SYT4,TAL1,TBX5,WNT1,XDH,CXCL14,NR1D1,SEMA6C,ADAMTS7,RAP1GAP2,FBXO7,STAP1,ANKRD2,TLX3,FOXP3,SIX4,GPR173,FOXJ2,DISP3,SEMA4G,TNN,P2RY12,RTN4R,PRAMEF1,TRAK2,TLCD3B,ADGRV1,LINGO1,PGLYRP3,PRICKLE1,RFLNA,PAQR3,RANBP3L,RBPMS2,RTN4RL2,RFLNB,PRAMEF8,PRAMEF11,PRAMEF…
18_Member	GO Biological Processes	GO:0051129	negative regulation of cellular component organization	-2.53805	-0.755507	57/764	20,207,395,598,1843,2042,2213,2664,3638,3675,3720,3949,4131,4233,4281,4851,4869,4974,5252,5253,5573,5793,5800,6014,6366,6712,6812,6860,7057,9531,10163,10347,10395,10493,10500,23108,24139,26228,27166,50943,51339,51466,55604,57482,57715,65078,66008,79929,80169,84830,84894,91663,93661,124930,152559,260434,349667	ABCA2,AKT1,ARHGAP6,BCL2L1,DUSP1,EPHA3,FCGR2B,GDI1,INSIG1,ITGA3,JARID2,LDLR,MAP1B,MET,MID1,NOTCH1,NPM1,OMG,PHF1,PHF2,PRKAR1A,PTPRG,PTPRO,RIT2,CCL21,SPTBN2,STXBP1,SYT4,THBS1,BAG3,WASF2,ABCA7,DLC1,VAT1,SEMA6C,RAP1GAP2,EML2,STAP1,PRELID1,FOXP3,DACT1,EVL,CARMIL1,CRACD,SEMA4G,RTN4R,TRAK2,MAP6D1,CTC1,ADTRP,LINGO1,MYADM,CAPZA3,ANKRD13B,PAQR3,PYDC1,RTN4RL2
18_Member	GO Biological Processes	GO:0050768	negative regulation of neurogenesis	-2.3103	-0.626681	26/294	116,1620,1814,1910,2664,3949,4851,4974,5793,5800,6014,6860,9572,10500,23108,26228,30012,54328,57540,57715,63923,65078,66008,84894,152559,349667	ADCYAP1,BRINP1,DRD3,EDNRB,GDI1,LDLR,NOTCH1,OMG,PTPRG,PTPRO,RIT2,SYT4,NR1D1,SEMA6C,RAP1GAP2,STAP1,TLX3,GPR173,DISP3,SEMA4G,TNN,RTN4R,TRAK2,LINGO1,PAQR3,RTN4RL2
18_Member	GO Biological Processes	GO:0051961	negative regulation of nervous system development	-2.16288	-0.554857	27/317	116,1620,1814,1910,2664,3949,4851,4974,5566,5793,5800,6014,6860,9572,10500,23108,26228,30012,54328,57540,57715,63923,65078,66008,84894,152559,349667	ADCYAP1,BRINP1,DRD3,EDNRB,GDI1,LDLR,NOTCH1,OMG,PRKACA,PTPRG,PTPRO,RIT2,SYT4,NR1D1,SEMA6C,RAP1GAP2,STAP1,TLX3,GPR173,DISP3,SEMA4G,TNN,RTN4R,TRAK2,LINGO1,PAQR3,RTN4RL2
19_Summary	GO Biological Processes	GO:1903530	regulation of secretion by cell	-4.14885	-1.59339	65/777	116,320,613,1136,1137,1392,1393,1394,1401,1814,2149,2213,3077,3162,3556,3566,3689,3710,4023,4192,4826,4851,4923,5005,5371,5552,5582,5595,6616,6812,6843,6844,6853,6857,6860,7096,7273,7849,8447,8499,8609,8775,8997,9024,9466,9572,10333,22861,23025,23765,26191,50943,55107,55691,57555,64805,80223,81793,83849,84830,115827,120793,260434,341359,373509,225,1969,1997,3105,3106,3456,3568,3594,3635,5187,5966…	ADCYAP1,APBA1,BCR,CHRNA3,CHRNA4,CRH,CRHBP,CRHR1,CRP,DRD3,F2R,FCGR2B,HFE,HMOX1,IL1RAP,IL4R,ITGB2,ITPR3,LPL,MDK,NNAT,NOTCH1,NTSR1,ORM2,PML,SRGN,PRKCG,MAPK3,SNAP25,STXBP1,VAMP1,VAMP2,SYN1,SYT1,SYT4,TLR1,TTN,PAX8,DOC2B,PPFIA2,KLF7,NAPA,KALRN,BRSK2,IL27RA,NR1D1,TLR6,NLRP1,UNC13A,IL17RA,PTPN22,FOXP3,ANO1,FRMD4A,NLGN2,P2RY12,RAB11FIP1,TLR10,SYT15,ADTRP,RAB3C,OR56A4,PYDC1,SYT10,USP50,ABCD2,EPHA2,ELF1,HLA…
19_Member	GO Biological Processes	GO:1903530	regulation of secretion by cell	-4.14885	-1.59339	65/777	116,320,613,1136,1137,1392,1393,1394,1401,1814,2149,2213,3077,3162,3556,3566,3689,3710,4023,4192,4826,4851,4923,5005,5371,5552,5582,5595,6616,6812,6843,6844,6853,6857,6860,7096,7273,7849,8447,8499,8609,8775,8997,9024,9466,9572,10333,22861,23025,23765,26191,50943,55107,55691,57555,64805,80223,81793,83849,84830,115827,120793,260434,341359,373509	ADCYAP1,APBA1,BCR,CHRNA3,CHRNA4,CRH,CRHBP,CRHR1,CRP,DRD3,F2R,FCGR2B,HFE,HMOX1,IL1RAP,IL4R,ITGB2,ITPR3,LPL,MDK,NNAT,NOTCH1,NTSR1,ORM2,PML,SRGN,PRKCG,MAPK3,SNAP25,STXBP1,VAMP1,VAMP2,SYN1,SYT1,SYT4,TLR1,TTN,PAX8,DOC2B,PPFIA2,KLF7,NAPA,KALRN,BRSK2,IL27RA,NR1D1,TLR6,NLRP1,UNC13A,IL17RA,PTPN22,FOXP3,ANO1,FRMD4A,NLGN2,P2RY12,RAB11FIP1,TLR10,SYT15,ADTRP,RAB3C,OR56A4,PYDC1,SYT10,USP50
19_Member	GO Biological Processes	GO:0001817	regulation of cytokine production	-3.76298	-1.39327	62/755	116,225,1401,1969,1997,2149,2213,3077,3105,3106,3162,3456,3556,3566,3568,3594,3635,4023,4192,5005,5187,5371,5552,5595,5966,6375,7057,7096,7318,7356,9314,9466,10333,10392,10622,10666,22861,23236,23646,23765,26191,26287,50943,51284,51665,54718,55601,55959,56957,57493,64115,80381,81030,81793,114771,114836,147372,147945,246778,260434,283234,373509	ADCYAP1,ABCD2,CRP,EPHA2,ELF1,F2R,FCGR2B,HFE,HLA-A,HLA-B,HMOX1,IFNB1,IL1RAP,IL4R,IL5RA,IL12RB1,INPP5D,LPL,MDK,ORM2,PER1,PML,SRGN,MAPK3,REL,XCL1,THBS1,TLR1,UBA7,SCGB1A1,KLF4,IL27RA,TLR6,NOD1,POLR3G,CD226,NLRP1,PLCB1,PLD3,IL17RA,PTPN22,ANKRD2,FOXP3,TLR7,ASB1,BTN2A3P,DDX60,SULF2,OTUD7B,HEG1,VSIR,CD276,ZBP1,TLR10,PGLYRP3,SLAMF6,CCBE1,NLRP4,IL27,PYDC1,CCDC88B,USP50
19_Member	GO Biological Processes	GO:0051048	negative regulation of secretion	-3.02936	-1.00692	25/247	613,1392,1393,1814,2149,2213,3162,4851,5371,5552,6860,8529,8609,8997,9466,10333,22925,26191,50943,55691,64805,80223,84830,140947,260434	BCR,CRH,CRHBP,DRD3,F2R,FCGR2B,HMOX1,NOTCH1,PML,SRGN,SYT4,CYP4F2,KLF7,KALRN,IL27RA,TLR6,PLA2R1,PTPN22,FOXP3,FRMD4A,P2RY12,RAB11FIP1,ADTRP,DCANP1,PYDC1
19_Member	GO Biological Processes	GO:0002792	negative regulation of peptide secretion	-2.90588	-0.933131	18/158	1392,1393,1814,2149,2213,5371,5552,6860,8609,8997,9466,10333,26191,50943,55691,80223,84830,260434	CRH,CRHBP,DRD3,F2R,FCGR2B,PML,SRGN,SYT4,KLF7,KALRN,IL27RA,TLR6,PTPN22,FOXP3,FRMD4A,RAB11FIP1,ADTRP,PYDC1
19_Member	GO Biological Processes	GO:0051051	negative regulation of transport	-2.73139	-0.86253	44/543	20,116,207,613,1392,1393,1394,1814,2042,2149,2213,2664,3162,3638,3757,4131,4851,4923,5371,5552,6721,6781,6860,7057,8529,8609,8997,9466,9531,10333,10347,22925,26191,50943,55691,64240,64805,80223,84830,120793,124930,140947,260434,100507027	ABCA2,ADCYAP1,AKT1,BCR,CRH,CRHBP,CRHR1,DRD3,EPHA3,F2R,FCGR2B,GDI1,HMOX1,INSIG1,KCNH2,MAP1B,NOTCH1,NTSR1,PML,SRGN,SREBF2,STC1,SYT4,THBS1,CYP4F2,KLF7,KALRN,IL27RA,BAG3,TLR6,ABCA7,PLA2R1,PTPN22,FOXP3,FRMD4A,ABCG5,P2RY12,RAB11FIP1,ADTRP,OR56A4,ANKRD13B,DCANP1,PYDC1,MRLN
19_Member	GO Biological Processes	GO:1903531	negative regulation of secretion by cell	-2.64577	-0.810967	22/221	613,1392,1393,1814,2149,2213,3162,4851,5371,5552,6860,8609,8997,9466,10333,26191,50943,55691,64805,80223,84830,260434	BCR,CRH,CRHBP,DRD3,F2R,FCGR2B,HMOX1,NOTCH1,PML,SRGN,SYT4,KLF7,KALRN,IL27RA,TLR6,PTPN22,FOXP3,FRMD4A,P2RY12,RAB11FIP1,ADTRP,PYDC1
19_Member	GO Biological Processes	GO:0002791	regulation of peptide secretion	-2.60809	-0.795493	42/520	116,1392,1393,1401,1814,2149,2213,3077,3556,3566,3710,4023,4192,4826,5005,5371,5552,5595,6616,6860,7096,7273,7849,8447,8609,8997,9024,9466,9572,10333,22861,23765,26191,50943,55107,55691,57555,80223,81793,84830,260434,373509	ADCYAP1,CRH,CRHBP,CRP,DRD3,F2R,FCGR2B,HFE,IL1RAP,IL4R,ITPR3,LPL,MDK,NNAT,ORM2,PML,SRGN,MAPK3,SNAP25,SYT4,TLR1,TTN,PAX8,DOC2B,KLF7,KALRN,BRSK2,IL27RA,NR1D1,TLR6,NLRP1,IL17RA,PTPN22,FOXP3,ANO1,FRMD4A,NLGN2,RAB11FIP1,TLR10,ADTRP,PYDC1,USP50
19_Member	GO Biological Processes	GO:0002790	peptide secretion	-2.35815	-0.655958	49/649	116,1392,1393,1394,1401,1814,2149,2213,3077,3556,3566,3710,4023,4192,4826,4851,5005,5371,5552,5595,6616,6860,6928,7096,7273,7849,8447,8609,8997,9024,9466,9572,10333,22861,23765,26191,50943,55107,55691,57555,80223,81793,84830,114902,115827,139760,260434,373509,388552	ADCYAP1,CRH,CRHBP,CRHR1,CRP,DRD3,F2R,FCGR2B,HFE,IL1RAP,IL4R,ITPR3,LPL,MDK,NNAT,NOTCH1,ORM2,PML,SRGN,MAPK3,SNAP25,SYT4,HNF1B,TLR1,TTN,PAX8,DOC2B,KLF7,KALRN,BRSK2,IL27RA,NR1D1,TLR6,NLRP1,IL17RA,PTPN22,FOXP3,ANO1,FRMD4A,NLGN2,RAB11FIP1,TLR10,ADTRP,C1QTNF5,RAB3C,GPR119,PYDC1,USP50,BLOC1S3
19_Member	GO Biological Processes	GO:0050707	regulation of cytokine secretion	-2.22741	-0.581733	21/225	1401,2149,2213,3556,3566,4023,4192,5005,5371,5552,5595,7096,9466,10333,22861,23765,26191,50943,81793,260434,373509	CRP,F2R,FCGR2B,IL1RAP,IL4R,LPL,MDK,ORM2,PML,SRGN,MAPK3,TLR1,IL27RA,TLR6,NLRP1,IL17RA,PTPN22,FOXP3,TLR10,PYDC1,USP50
19_Member	GO Biological Processes	GO:0090087	regulation of peptide transport	-2.07513	-0.50961	54/755	116,1392,1393,1401,1814,2149,2213,2664,3077,3556,3566,3638,3689,3710,4023,4192,4826,5005,5371,5552,5566,5595,6616,6721,6844,6860,7096,7273,7849,8447,8609,8997,9024,9466,9531,9572,9695,9776,10333,22861,23765,26191,50943,55107,55691,55823,57555,65010,79567,80223,81793,84830,260434,373509	ADCYAP1,CRH,CRHBP,CRP,DRD3,F2R,FCGR2B,GDI1,HFE,IL1RAP,IL4R,INSIG1,ITGB2,ITPR3,LPL,MDK,NNAT,ORM2,PML,SRGN,PRKACA,MAPK3,SNAP25,SREBF2,VAMP2,SYT4,TLR1,TTN,PAX8,DOC2B,KLF7,KALRN,BRSK2,IL27RA,BAG3,NR1D1,EDEM1,ATG13,TLR6,NLRP1,IL17RA,PTPN22,FOXP3,ANO1,FRMD4A,VPS11,NLGN2,SLC26A6,RIPOR1,RAB11FIP1,TLR10,ADTRP,PYDC1,USP50
19_Member	GO Biological Processes	GO:0001819	positive regulation of cytokine production	-2.00976	-0.485138	36/467	116,2149,3105,3162,3556,3566,3594,4023,4192,5005,5595,6375,7057,7096,9466,10333,10392,10622,10666,22861,23236,23765,26191,50943,51284,55601,55959,57493,80381,81030,114836,147372,246778,260434,283234,373509	ADCYAP1,F2R,HLA-A,HMOX1,IL1RAP,IL4R,IL12RB1,LPL,MDK,ORM2,MAPK3,XCL1,THBS1,TLR1,IL27RA,TLR6,NOD1,POLR3G,CD226,NLRP1,PLCB1,IL17RA,PTPN22,FOXP3,TLR7,DDX60,SULF2,HEG1,CD276,ZBP1,SLAMF6,CCBE1,IL27,PYDC1,CCDC88B,USP50
20_Summary	GO Biological Processes	GO:0035023	regulation of Rho protein signal transduction	-4.12157	-1.58062	14/83	613,2149,3675,4233,4983,5924,6014,8997,9750,10395,54922,57493,65078,253980,395,3984,9826,22836,54509,79567,867,2664,4851,6464,9909,23108,23526,51291,55789,55843,57221,85360,89839,117289,257106,3162,8844,10163,23179,64121,80230,81704,115827,255426,373509	BCR,F2R,ITGA3,MET,OPHN1,RASGRF2,RIT2,KALRN,RIPOR2,DLC1,RASIP1,HEG1,RTN4R,KCTD13,ARHGAP6,LIMK1,ARHGEF11,RHOBTB3,RHOF,RIPOR1,CBL,GDI1,NOTCH1,SHC1,DENND4B,RAP1GAP2,ARHGAP45,GMIP,DEPDC1B,ARHGAP15,ARFGEF3,SYDE1,ARHGAP11B,TAGAP,ARHGAP30,HMOX1,KSR1,WASF2,RGL1,RRAGC,RUFY1,DOCK8,RAB3C,RASGEF1C,USP50
20_Member	GO Biological Processes	GO:0035023	regulation of Rho protein signal transduction	-4.12157	-1.58062	14/83	613,2149,3675,4233,4983,5924,6014,8997,9750,10395,54922,57493,65078,253980	BCR,F2R,ITGA3,MET,OPHN1,RASGRF2,RIT2,KALRN,RIPOR2,DLC1,RASIP1,HEG1,RTN4R,KCTD13
20_Member	GO Biological Processes	GO:0035024	negative regulation of Rho protein signal transduction	-4.10742	-1.57365	7/22	3675,4233,9750,10395,54922,57493,253980	ITGA3,MET,RIPOR2,DLC1,RASIP1,HEG1,KCTD13
20_Member	GO Biological Processes	GO:0007266	Rho protein signal transduction	-4.08134	-1.56058	20/150	395,613,2149,3675,3984,4233,4983,5924,6014,8997,9750,9826,10395,22836,54509,54922,57493,65078,79567,253980	ARHGAP6,BCR,F2R,ITGA3,LIMK1,MET,OPHN1,RASGRF2,RIT2,KALRN,RIPOR2,ARHGEF11,DLC1,RHOBTB3,RHOF,RASIP1,HEG1,RTN4R,RIPOR1,KCTD13
20_Member	GO Biological Processes	GO:0051056	regulation of small GTPase mediated signal transduction	-3.71105	-1.38317	32/316	395,613,867,2149,2664,3675,4233,4851,4983,5924,6014,6464,8997,9750,9826,9909,10395,23108,23526,51291,54509,54922,55789,55843,57221,57493,65078,85360,89839,117289,253980,257106	ARHGAP6,BCR,CBL,F2R,GDI1,ITGA3,MET,NOTCH1,OPHN1,RASGRF2,RIT2,SHC1,KALRN,RIPOR2,ARHGEF11,DENND4B,DLC1,RAP1GAP2,ARHGAP45,GMIP,RHOF,RASIP1,DEPDC1B,ARHGAP15,ARFGEF3,HEG1,RTN4R,SYDE1,ARHGAP11B,TAGAP,KCTD13,ARHGAP30
20_Member	GO Biological Processes	GO:0007264	small GTPase mediated signal transduction	-2.7701	-0.871993	45/556	395,613,867,2149,2664,3162,3675,3984,4233,4851,4983,5924,6014,6464,8844,8997,9750,9826,9909,10163,10395,22836,23108,23179,23526,51291,54509,54922,55789,55843,57221,57493,64121,65078,79567,80230,81704,85360,89839,115827,117289,253980,255426,257106,373509	ARHGAP6,BCR,CBL,F2R,GDI1,HMOX1,ITGA3,LIMK1,MET,NOTCH1,OPHN1,RASGRF2,RIT2,SHC1,KSR1,KALRN,RIPOR2,ARHGEF11,DENND4B,WASF2,DLC1,RHOBTB3,RAP1GAP2,RGL1,ARHGAP45,GMIP,RHOF,RASIP1,DEPDC1B,ARHGAP15,ARFGEF3,HEG1,RRAGC,RTN4R,RIPOR1,RUFY1,DOCK8,SYDE1,ARHGAP11B,RAB3C,TAGAP,KCTD13,RASGEF1C,ARHGAP30,USP50
20_Member	GO Biological Processes	GO:0046578	regulation of Ras protein signal transduction	-2.56414	-0.76878	19/183	613,867,2149,3675,4233,4851,4983,5924,6014,6464,8997,9750,9909,10395,54922,57221,57493,65078,253980	BCR,CBL,F2R,ITGA3,MET,NOTCH1,OPHN1,RASGRF2,RIT2,SHC1,KALRN,RIPOR2,DENND4B,DLC1,RASIP1,ARFGEF3,HEG1,RTN4R,KCTD13

## Sheet: NBS8_DOWN 1211 Enrichment 
GroupID	Category	Term	Description	LogP	Log(q-value)	InTerm_InList	Genes	Symbols
1_Summary	GO Biological Processes	GO:0022613	ribonucleoprotein complex biogenesis	-18.9168	-14.8938	74/462	1207,1653,1660,1736,1965,3320,4848,4931,5393,6128,6129,6155,6165,6632,6633,6635,6637,6936,7514,8161,8562,8894,9045,9326,9775,10199,10412,10528,10556,10728,10775,10799,11052,11340,24148,25926,27258,29093,29960,29997,51010,51065,51077,51081,51096,51119,51187,51367,51386,51602,51729,51747,54059,54433,54700,55006,55035,55239,55272,55299,55661,55813,57050,64216,65008,65083,79577,80135,83732,85865,9045…	CLNS1A,DDX1,DHX9,DKC1,EIF2S1,HSP90AA1,CNOT2,NVL,EXOSC9,RPL6,RPL7,RPL27,RPL35A,SNRPD1,SNRPD2,SNRPE,SNRPG,GCFC2,XPO1,COIL,DENR,EIF2S2,RPL14,ZNHIT3,EIF4A3,MPHOSPH10,NSA2,NOP56,RPP30,PTGES3,POP4,RPP40,CPSF6,EXOSC8,PRPF6,NOL11,LSM3,MRPL22,MRM2,NOP53,EXOSC3,RPS27L,FCF1,MRPS7,UTP18,SBDS,RSL24D1,POP5,EIF3L,NOP58,WBP11,LUC7L3,YBEY,GAR1,RRN3,TRMT61B,NOL8,OGFOD1,IMP3,BRIX1,DDX27,UTP6,UTP3,TFB2M,MRPL1,NOL6,C…
1_Member	GO Biological Processes	GO:0022613	ribonucleoprotein complex biogenesis	-18.9168	-14.8938	74/462	1207,1653,1660,1736,1965,3320,4848,4931,5393,6128,6129,6155,6165,6632,6633,6635,6637,6936,7514,8161,8562,8894,9045,9326,9775,10199,10412,10528,10556,10728,10775,10799,11052,11340,24148,25926,27258,29093,29960,29997,51010,51065,51077,51081,51096,51119,51187,51367,51386,51602,51729,51747,54059,54433,54700,55006,55035,55239,55272,55299,55661,55813,57050,64216,65008,65083,79577,80135,83732,85865,9045…	CLNS1A,DDX1,DHX9,DKC1,EIF2S1,HSP90AA1,CNOT2,NVL,EXOSC9,RPL6,RPL7,RPL27,RPL35A,SNRPD1,SNRPD2,SNRPE,SNRPG,GCFC2,XPO1,COIL,DENR,EIF2S2,RPL14,ZNHIT3,EIF4A3,MPHOSPH10,NSA2,NOP56,RPP30,PTGES3,POP4,RPP40,CPSF6,EXOSC8,PRPF6,NOL11,LSM3,MRPL22,MRM2,NOP53,EXOSC3,RPS27L,FCF1,MRPS7,UTP18,SBDS,RSL24D1,POP5,EIF3L,NOP58,WBP11,LUC7L3,YBEY,GAR1,RRN3,TRMT61B,NOL8,OGFOD1,IMP3,BRIX1,DDX27,UTP6,UTP3,TFB2M,MRPL1,NOL6,C…
1_Member	GO Biological Processes	GO:0034660	ncRNA metabolic process	-18.7926	-14.8938	83/564	1653,1736,2058,2926,2961,4086,4603,4677,4691,4931,5188,5393,5431,5436,5464,6129,6155,6165,6741,8565,9045,9326,9330,9521,9775,10179,10199,10412,10528,10556,10775,10799,11062,11102,11340,23438,25926,29960,29997,51002,51010,51077,51096,51119,51367,51602,51729,54059,54433,54464,54482,54517,54931,55006,55035,55250,55272,55656,55661,55756,55813,57050,57570,63892,64172,64216,64425,65008,65083,79871,8013…	DDX1,DKC1,EPRS1,GRSF1,GTF2E2,SMAD1,MYBL1,NARS1,NCL,NVL,GATB,EXOSC9,POLR2B,POLR2G,PPA1,RPL7,RPL27,RPL35A,SSB,YARS1,RPL14,ZNHIT3,GTF3C3,EEF1E1,EIF4A3,RBM7,MPHOSPH10,NSA2,NOP56,RPP30,POP4,RPP40,DUS4L,RPP14,EXOSC8,HARS2,NOL11,MRM2,NOP53,TPRKB,EXOSC3,FCF1,UTP18,SBDS,POP5,NOP58,WBP11,YBEY,GAR1,XRN1,TRMT13,PUS7,TRMT10C,TRMT61B,NOL8,ELP2,IMP3,INTS8,DDX27,INTS9,UTP6,UTP3,TRMT5,THADA,OSGEPL1,TFB2M,POLR1E,M…
1_Member	GO Biological Processes	GO:0034470	ncRNA processing	-16.1533	-12.4306	62/383	1653,1736,2926,4086,4931,5393,6129,6155,6165,6741,9045,9326,9775,10199,10412,10528,10556,10775,10799,11062,11102,11340,25926,29960,29997,51002,51010,51077,51096,51119,51367,51602,51729,54059,54433,54482,54517,54931,55006,55035,55250,55272,55656,55661,55756,55813,57050,57570,63892,64172,64216,65008,65083,80135,83480,83732,84267,90459,127253,129450,131965,283742	DDX1,DKC1,GRSF1,SMAD1,NVL,EXOSC9,RPL7,RPL27,RPL35A,SSB,RPL14,ZNHIT3,EIF4A3,MPHOSPH10,NSA2,NOP56,RPP30,POP4,RPP40,DUS4L,RPP14,EXOSC8,NOL11,MRM2,NOP53,TPRKB,EXOSC3,FCF1,UTP18,SBDS,POP5,NOP58,WBP11,YBEY,GAR1,TRMT13,PUS7,TRMT10C,TRMT61B,NOL8,ELP2,IMP3,INTS8,DDX27,INTS9,UTP6,UTP3,TRMT5,THADA,OSGEPL1,TFB2M,MRPL1,NOL6,RPF1,PUS3,RIOK1,C9orf64,ERI1,TYW3,TYW5,METTL6,FAM98B
1_Member	GO Biological Processes	GO:0042254	ribosome biogenesis	-14.3862	-10.7884	51/298	1736,4931,5393,6128,6129,6155,6165,7514,9045,9326,9775,10199,10412,10528,10556,10775,10799,11340,25926,29093,29960,29997,51010,51065,51077,51081,51096,51119,51187,51367,51602,51729,54059,54433,54700,55006,55035,55272,55299,55661,55813,57050,64216,65008,65083,80135,83732,85865,90459,220064,401466	DKC1,NVL,EXOSC9,RPL6,RPL7,RPL27,RPL35A,XPO1,RPL14,ZNHIT3,EIF4A3,MPHOSPH10,NSA2,NOP56,RPP30,POP4,RPP40,EXOSC8,NOL11,MRPL22,MRM2,NOP53,EXOSC3,RPS27L,FCF1,MRPS7,UTP18,SBDS,RSL24D1,POP5,NOP58,WBP11,YBEY,GAR1,RRN3,TRMT61B,NOL8,IMP3,BRIX1,DDX27,UTP6,UTP3,TFB2M,MRPL1,NOL6,RPF1,RIOK1,GTPBP10,ERI1,LTO1,RBIS
1_Member	GO Biological Processes	GO:0016072	rRNA metabolic process	-13.1985	-9.69767	45/256	1736,4691,4931,5393,6129,6155,6165,9045,9326,9330,9775,10199,10412,10528,10556,10775,10799,11340,25926,29960,29997,51010,51077,51096,51119,51367,51602,51729,54059,54433,54464,55006,55035,55272,55661,55813,57050,64216,64425,65008,65083,80135,83732,84365,90459	DKC1,NCL,NVL,EXOSC9,RPL7,RPL27,RPL35A,RPL14,ZNHIT3,GTF3C3,EIF4A3,MPHOSPH10,NSA2,NOP56,RPP30,POP4,RPP40,EXOSC8,NOL11,MRM2,NOP53,EXOSC3,FCF1,UTP18,SBDS,POP5,NOP58,WBP11,YBEY,GAR1,XRN1,TRMT61B,NOL8,IMP3,DDX27,UTP6,UTP3,TFB2M,POLR1E,MRPL1,NOL6,RPF1,RIOK1,NIFK,ERI1
1_Member	GO Biological Processes	GO:0006364	rRNA processing	-12.496	-9.14131	40/217	1736,4931,5393,6129,6155,6165,9045,9326,9775,10199,10412,10528,10556,10775,10799,11340,25926,29960,29997,51010,51077,51096,51119,51367,51602,51729,54059,54433,55006,55035,55272,55661,55813,57050,64216,65008,65083,80135,83732,90459	DKC1,NVL,EXOSC9,RPL7,RPL27,RPL35A,RPL14,ZNHIT3,EIF4A3,MPHOSPH10,NSA2,NOP56,RPP30,POP4,RPP40,EXOSC8,NOL11,MRM2,NOP53,EXOSC3,FCF1,UTP18,SBDS,POP5,NOP58,WBP11,YBEY,GAR1,TRMT61B,NOL8,IMP3,DDX27,UTP6,UTP3,TFB2M,MRPL1,NOL6,RPF1,RIOK1,ERI1
2_Summary	GO Biological Processes	GO:0065004	protein-DNA complex assembly	-12.5539	-9.14131	43/246	2965,2966,3009,3017,3024,3146,4673,4678,5702,5893,5931,6118,6119,6233,6418,7013,8339,8346,8350,8351,8353,8354,8355,8359,8365,8366,8368,8370,8467,9330,11144,11339,23126,23421,23595,50809,51053,54069,54700,64425,64946,554313,646817,64431,8091,1653,1660,4361,6742,6832,7978,10721,57697,116447,164045,1655,4613,4928,5431,5436,10762,55746,79023,129401,23272,51535,8330,8726,8969,80314,86,672,7336,7341,79…	GTF2H1,GTF2H2,H1-5,H2BC5,H1-1,HMGB1,NAP1L1,NASP,PSMC3,RAD52,RBBP7,RPA2,RPA3,RPS27A,SET,TERF1,H2BC8,H2BC10,H3C1,H3C4,H3C6,H3C11,H3C8,H4C1,H4C8,H4C2,H4C13,H4C14,SMARCA5,GTF3C3,DMC1,OIP5,POGZ,ITGB3BP,ORC3,HP1BP3,GMNN,MIS18A,RRN3,POLR1E,CENPH,H4C15,SETSIP,ACTR6,HMGA2,DDX1,DHX9,MRE11,SSBP1,SUPV3L1,MTERF1,POLQ,FANCM,TOP1MT,HFM1,DDX5,MYCN,NUP98,POLR2B,POLR2G,NUP50,NUP133,NUP37,NUP35,TASOR,PPHLN1,H2AC15,…
2_Member	GO Biological Processes	GO:0065004	protein-DNA complex assembly	-12.5539	-9.14131	43/246	2965,2966,3009,3017,3024,3146,4673,4678,5702,5893,5931,6118,6119,6233,6418,7013,8339,8346,8350,8351,8353,8354,8355,8359,8365,8366,8368,8370,8467,9330,11144,11339,23126,23421,23595,50809,51053,54069,54700,64425,64946,554313,646817	GTF2H1,GTF2H2,H1-5,H2BC5,H1-1,HMGB1,NAP1L1,NASP,PSMC3,RAD52,RBBP7,RPA2,RPA3,RPS27A,SET,TERF1,H2BC8,H2BC10,H3C1,H3C4,H3C6,H3C11,H3C8,H4C1,H4C8,H4C2,H4C13,H4C14,SMARCA5,GTF3C3,DMC1,OIP5,POGZ,ITGB3BP,ORC3,HP1BP3,GMNN,MIS18A,RRN3,POLR1E,CENPH,H4C15,SETSIP
2_Member	GO Biological Processes	GO:0071824	protein-DNA complex subunit organization	-10.7703	-7.57051	44/288	2965,2966,3009,3017,3024,3146,4673,4678,5702,5893,5931,6118,6119,6233,6418,7013,8339,8346,8350,8351,8353,8354,8355,8359,8365,8366,8368,8370,8467,9330,11144,11339,23126,23421,23595,50809,51053,54069,54700,64425,64431,64946,554313,646817	GTF2H1,GTF2H2,H1-5,H2BC5,H1-1,HMGB1,NAP1L1,NASP,PSMC3,RAD52,RBBP7,RPA2,RPA3,RPS27A,SET,TERF1,H2BC8,H2BC10,H3C1,H3C4,H3C6,H3C11,H3C8,H4C1,H4C8,H4C2,H4C13,H4C14,SMARCA5,GTF3C3,DMC1,OIP5,POGZ,ITGB3BP,ORC3,HP1BP3,GMNN,MIS18A,RRN3,POLR1E,ACTR6,CENPH,H4C15,SETSIP
2_Member	GO Biological Processes	GO:0006334	nucleosome assembly	-8.82469	-5.88015	27/144	3009,3017,3024,4673,4678,5931,6418,8339,8346,8350,8351,8353,8354,8355,8359,8365,8366,8368,8370,8467,11339,23421,50809,54069,64946,554313,646817	H1-5,H2BC5,H1-1,NAP1L1,NASP,RBBP7,SET,H2BC8,H2BC10,H3C1,H3C4,H3C6,H3C11,H3C8,H4C1,H4C8,H4C2,H4C13,H4C14,SMARCA5,OIP5,ITGB3BP,HP1BP3,MIS18A,CENPH,H4C15,SETSIP
2_Member	GO Biological Processes	GO:0031497	chromatin assembly	-8.11398	-5.25659	28/165	3009,3017,3024,4673,4678,5931,6418,8091,8339,8346,8350,8351,8353,8354,8355,8359,8365,8366,8368,8370,8467,11339,23421,50809,54069,64946,554313,646817	H1-5,H2BC5,H1-1,NAP1L1,NASP,RBBP7,SET,HMGA2,H2BC8,H2BC10,H3C1,H3C4,H3C6,H3C11,H3C8,H4C1,H4C8,H4C2,H4C13,H4C14,SMARCA5,OIP5,ITGB3BP,HP1BP3,MIS18A,CENPH,H4C15,SETSIP
2_Member	GO Biological Processes	GO:0071103	DNA conformation change	-8.01252	-5.21065	42/326	1653,1660,2965,2966,3009,3017,3024,3146,4361,4673,4678,5931,6233,6418,6742,6832,7978,8091,8339,8346,8350,8351,8353,8354,8355,8359,8365,8366,8368,8370,8467,10721,11339,23421,50809,54069,57697,64946,116447,164045,554313,646817	DDX1,DHX9,GTF2H1,GTF2H2,H1-5,H2BC5,H1-1,HMGB1,MRE11,NAP1L1,NASP,RBBP7,RPS27A,SET,SSBP1,SUPV3L1,MTERF1,HMGA2,H2BC8,H2BC10,H3C1,H3C4,H3C6,H3C11,H3C8,H4C1,H4C8,H4C2,H4C13,H4C14,SMARCA5,POLQ,OIP5,ITGB3BP,HP1BP3,MIS18A,FANCM,CENPH,TOP1MT,HFM1,H4C15,SETSIP
2_Member	GO Biological Processes	GO:0006335	DNA replication-dependent nucleosome assembly	-7.80721	-5.03877	12/32	4678,8350,8351,8353,8354,8355,8359,8365,8366,8368,8370,554313	NASP,H3C1,H3C4,H3C6,H3C11,H3C8,H4C1,H4C8,H4C2,H4C13,H4C14,H4C15
2_Member	GO Biological Processes	GO:0034723	DNA replication-dependent nucleosome organization	-7.80721	-5.03877	12/32	4678,8350,8351,8353,8354,8355,8359,8365,8366,8368,8370,554313	NASP,H3C1,H3C4,H3C6,H3C11,H3C8,H4C1,H4C8,H4C2,H4C13,H4C14,H4C15
2_Member	GO Biological Processes	GO:0034080	CENP-A containing nucleosome assembly	-7.11405	-4.41939	13/43	4678,5931,8359,8365,8366,8368,8370,8467,11339,23421,54069,64946,554313	NASP,RBBP7,H4C1,H4C8,H4C2,H4C13,H4C14,SMARCA5,OIP5,ITGB3BP,MIS18A,CENPH,H4C15
2_Member	GO Biological Processes	GO:0061641	CENP-A containing chromatin organization	-7.11405	-4.41939	13/43	4678,5931,8359,8365,8366,8368,8370,8467,11339,23421,54069,64946,554313	NASP,RBBP7,H4C1,H4C8,H4C2,H4C13,H4C14,SMARCA5,OIP5,ITGB3BP,MIS18A,CENPH,H4C15
2_Member	GO Biological Processes	GO:0034728	nucleosome organization	-7.00943	-4.36592	28/185	3009,3017,3024,4673,4678,5931,6418,8339,8346,8350,8351,8353,8354,8355,8359,8365,8366,8368,8370,8467,11339,23421,50809,54069,64431,64946,554313,646817	H1-5,H2BC5,H1-1,NAP1L1,NASP,RBBP7,SET,H2BC8,H2BC10,H3C1,H3C4,H3C6,H3C11,H3C8,H4C1,H4C8,H4C2,H4C13,H4C14,SMARCA5,OIP5,ITGB3BP,HP1BP3,MIS18A,ACTR6,CENPH,H4C15,SETSIP
2_Member	GO Biological Processes	GO:0060964	regulation of gene silencing by miRNA	-6.87501	-4.25498	21/114	1655,1660,4613,4928,5431,5436,8350,8351,8353,8354,8355,8359,8365,8366,8368,8370,10762,55746,79023,129401,554313	DDX5,DHX9,MYCN,NUP98,POLR2B,POLR2G,H3C1,H3C4,H3C6,H3C11,H3C8,H4C1,H4C8,H4C2,H4C13,H4C14,NUP50,NUP133,NUP37,NUP35,H4C15
2_Member	GO Biological Processes	GO:0006333	chromatin assembly or disassembly	-6.71241	-4.1502	28/191	3009,3017,3024,4673,4678,5931,6418,8091,8339,8346,8350,8351,8353,8354,8355,8359,8365,8366,8368,8370,8467,11339,23421,50809,54069,64946,554313,646817	H1-5,H2BC5,H1-1,NAP1L1,NASP,RBBP7,SET,HMGA2,H2BC8,H2BC10,H3C1,H3C4,H3C6,H3C11,H3C8,H4C1,H4C8,H4C2,H4C13,H4C14,SMARCA5,OIP5,ITGB3BP,HP1BP3,MIS18A,CENPH,H4C15,SETSIP
2_Member	GO Biological Processes	GO:0060968	regulation of gene silencing	-6.70655	-4.1502	25/158	1655,1660,3009,3024,4613,4928,5431,5436,8350,8351,8353,8354,8355,8359,8365,8366,8368,8370,10762,23272,51535,55746,79023,129401,554313	DDX5,DHX9,H1-5,H1-1,MYCN,NUP98,POLR2B,POLR2G,H3C1,H3C4,H3C6,H3C11,H3C8,H4C1,H4C8,H4C2,H4C13,H4C14,NUP50,TASOR,PPHLN1,NUP133,NUP37,NUP35,H4C15
2_Member	GO Biological Processes	GO:0060147	regulation of posttranscriptional gene silencing	-6.6104	-4.08953	21/118	1655,1660,4613,4928,5431,5436,8350,8351,8353,8354,8355,8359,8365,8366,8368,8370,10762,55746,79023,129401,554313	DDX5,DHX9,MYCN,NUP98,POLR2B,POLR2G,H3C1,H3C4,H3C6,H3C11,H3C8,H4C1,H4C8,H4C2,H4C13,H4C14,NUP50,NUP133,NUP37,NUP35,H4C15
2_Member	GO Biological Processes	GO:0060966	regulation of gene silencing by RNA	-6.6104	-4.08953	21/118	1655,1660,4613,4928,5431,5436,8350,8351,8353,8354,8355,8359,8365,8366,8368,8370,10762,55746,79023,129401,554313	DDX5,DHX9,MYCN,NUP98,POLR2B,POLR2G,H3C1,H3C4,H3C6,H3C11,H3C8,H4C1,H4C8,H4C2,H4C13,H4C14,NUP50,NUP133,NUP37,NUP35,H4C15
2_Member	GO Biological Processes	GO:0031055	chromatin remodeling at centromere	-6.6081	-4.08953	13/47	4678,5931,8359,8365,8366,8368,8370,8467,11339,23421,54069,64946,554313	NASP,RBBP7,H4C1,H4C8,H4C2,H4C13,H4C14,SMARCA5,OIP5,ITGB3BP,MIS18A,CENPH,H4C15
2_Member	GO Biological Processes	GO:0034508	centromere complex assembly	-6.57624	-4.06663	14/55	4678,5931,8359,8365,8366,8368,8370,8467,11339,23126,23421,54069,64946,554313	NASP,RBBP7,H4C1,H4C8,H4C2,H4C13,H4C14,SMARCA5,OIP5,POGZ,ITGB3BP,MIS18A,CENPH,H4C15
2_Member	GO Biological Processes	GO:0000183	chromatin silencing at rDNA	-6.44048	-3.94824	12/41	8350,8351,8353,8354,8355,8359,8365,8366,8368,8370,8467,554313	H3C1,H3C4,H3C6,H3C11,H3C8,H4C1,H4C8,H4C2,H4C13,H4C14,SMARCA5,H4C15
2_Member	GO Biological Processes	GO:0043486	histone exchange	-6.17058	-3.69505	14/59	4678,5931,8359,8365,8366,8368,8370,8467,11339,23421,54069,64431,64946,554313	NASP,RBBP7,H4C1,H4C8,H4C2,H4C13,H4C14,SMARCA5,OIP5,ITGB3BP,MIS18A,ACTR6,CENPH,H4C15
2_Member	GO Biological Processes	GO:0006336	DNA replication-independent nucleosome assembly	-5.94976	-3.50582	13/53	4678,5931,8359,8365,8366,8368,8370,8467,11339,23421,54069,64946,554313	NASP,RBBP7,H4C1,H4C8,H4C2,H4C13,H4C14,SMARCA5,OIP5,ITGB3BP,MIS18A,CENPH,H4C15
2_Member	GO Biological Processes	GO:0034724	DNA replication-independent nucleosome organization	-5.84987	-3.42821	13/54	4678,5931,8359,8365,8366,8368,8370,8467,11339,23421,54069,64946,554313	NASP,RBBP7,H4C1,H4C8,H4C2,H4C13,H4C14,SMARCA5,OIP5,ITGB3BP,MIS18A,CENPH,H4C15
2_Member	GO Biological Processes	GO:0006323	DNA packaging	-5.81811	-3.41764	28/211	3009,3017,3024,4673,4678,5931,6418,8091,8339,8346,8350,8351,8353,8354,8355,8359,8365,8366,8368,8370,8467,11339,23421,50809,54069,64946,554313,646817	H1-5,H2BC5,H1-1,NAP1L1,NASP,RBBP7,SET,HMGA2,H2BC8,H2BC10,H3C1,H3C4,H3C6,H3C11,H3C8,H4C1,H4C8,H4C2,H4C13,H4C14,SMARCA5,OIP5,ITGB3BP,HP1BP3,MIS18A,CENPH,H4C15,SETSIP
2_Member	GO Biological Processes	GO:0045814	negative regulation of gene expression, epigenetic	-5.182	-2.90647	22/155	3009,3024,3146,5931,8330,8350,8351,8353,8354,8355,8359,8365,8366,8368,8370,8467,8726,8969,23272,51535,80314,554313	H1-5,H1-1,HMGB1,RBBP7,H2AC15,H3C1,H3C4,H3C6,H3C11,H3C8,H4C1,H4C8,H4C2,H4C13,H4C14,SMARCA5,EED,H2AC11,TASOR,PPHLN1,EPC1,H4C15
2_Member	GO Biological Processes	GO:0006342	chromatin silencing	-4.76466	-2.60228	20/141	3009,3024,3146,8330,8350,8351,8353,8354,8355,8359,8365,8366,8368,8370,8467,8726,8969,23272,51535,554313	H1-5,H1-1,HMGB1,H2AC15,H3C1,H3C4,H3C6,H3C11,H3C8,H4C1,H4C8,H4C2,H4C13,H4C14,SMARCA5,EED,H2AC11,TASOR,PPHLN1,H4C15
2_Member	GO Biological Processes	GO:0043044	ATP-dependent chromatin remodeling	-4.60926	-2.47391	15/89	86,4678,5931,8359,8365,8366,8368,8370,8467,11339,23421,54069,64431,64946,554313	ACTL6A,NASP,RBBP7,H4C1,H4C8,H4C2,H4C13,H4C14,SMARCA5,OIP5,ITGB3BP,MIS18A,ACTR6,CENPH,H4C15
2_Member	GO Biological Processes	GO:0000726	non-recombinational repair	-4.21463	-2.17015	16/107	672,4361,5893,7336,7341,7913,8091,8359,8365,8366,8368,8370,10721,51111,91419,554313	BRCA1,MRE11,RAD52,UBE2V2,SUMO1,DEK,HMGA2,H4C1,H4C8,H4C2,H4C13,H4C14,POLQ,KMT5B,ATP23,H4C15
2_Member	GO Biological Processes	GO:0006303	double-strand break repair via nonhomologous end joining	-4.05543	-2.06245	15/99	672,4361,7336,7341,7913,8091,8359,8365,8366,8368,8370,10721,51111,91419,554313	BRCA1,MRE11,UBE2V2,SUMO1,DEK,HMGA2,H4C1,H4C8,H4C2,H4C13,H4C14,POLQ,KMT5B,ATP23,H4C15
2_Member	GO Biological Processes	GO:0006338	chromatin remodeling	-3.97985	-2.00379	22/185	86,3146,4678,5931,6871,8091,8359,8365,8366,8368,8370,8467,11164,11335,11339,22890,23421,54069,64431,64946,114803,554313	ACTL6A,HMGB1,NASP,RBBP7,TADA2A,HMGA2,H4C1,H4C8,H4C2,H4C13,H4C14,SMARCA5,NUDT5,CBX3,OIP5,ZBTB1,ITGB3BP,MIS18A,ACTR6,CENPH,MYSM1,H4C15
2_Member	GO Biological Processes	GO:0045653	negative regulation of megakaryocyte differentiation	-3.82819	-1.8932	6/18	8359,8365,8366,8368,8370,554313	H4C1,H4C8,H4C2,H4C13,H4C14,H4C15
2_Member	GO Biological Processes	GO:0016233	telomere capping	-3.5398	-1.64748	10/55	4361,7013,7014,8359,8365,8366,8368,8370,8658,554313	MRE11,TERF1,TERF2,H4C1,H4C8,H4C2,H4C13,H4C14,TNKS,H4C15
2_Member	GO Biological Processes	GO:0045652	regulation of megakaryocyte differentiation	-3.22008	-1.40815	12/82	8350,8351,8353,8354,8355,8359,8365,8366,8368,8370,57095,554313	H3C1,H3C4,H3C6,H3C11,H3C8,H4C1,H4C8,H4C2,H4C13,H4C14,PITHD1,H4C15
2_Member	GO Biological Processes	GO:0030219	megakaryocyte differentiation	-2.50072	-0.836204	12/99	8350,8351,8353,8354,8355,8359,8365,8366,8368,8370,57095,554313	H3C1,H3C4,H3C6,H3C11,H3C8,H4C1,H4C8,H4C2,H4C13,H4C14,PITHD1,H4C15
3_Summary	GO Biological Processes	GO:0006399	tRNA metabolic process	-11.6797	-8.383	36/190	1653,2058,2926,4677,5188,5393,5464,6741,8565,9330,9521,10556,10775,10799,11062,11102,11340,23438,51002,51010,51367,54482,54517,54931,55006,55250,57570,63892,64172,83480,84267,118672,127253,129450,131965,283742,1736,8731,23091,29960,54433,64216,6832	DDX1,EPRS1,GRSF1,NARS1,GATB,EXOSC9,PPA1,SSB,YARS1,GTF3C3,EEF1E1,RPP30,POP4,RPP40,DUS4L,RPP14,EXOSC8,HARS2,TPRKB,EXOSC3,POP5,TRMT13,PUS7,TRMT10C,TRMT61B,ELP2,TRMT5,THADA,OSGEPL1,PUS3,C9orf64,PSTK,TYW3,TYW5,METTL6,FAM98B,DKC1,RNMT,ZC3H13,MRM2,GAR1,TFB2M,SUPV3L1
3_Member	GO Biological Processes	GO:0006399	tRNA metabolic process	-11.6797	-8.383	36/190	1653,2058,2926,4677,5188,5393,5464,6741,8565,9330,9521,10556,10775,10799,11062,11102,11340,23438,51002,51010,51367,54482,54517,54931,55006,55250,57570,63892,64172,83480,84267,118672,127253,129450,131965,283742	DDX1,EPRS1,GRSF1,NARS1,GATB,EXOSC9,PPA1,SSB,YARS1,GTF3C3,EEF1E1,RPP30,POP4,RPP40,DUS4L,RPP14,EXOSC8,HARS2,TPRKB,EXOSC3,POP5,TRMT13,PUS7,TRMT10C,TRMT61B,ELP2,TRMT5,THADA,OSGEPL1,PUS3,C9orf64,PSTK,TYW3,TYW5,METTL6,FAM98B
3_Member	GO Biological Processes	GO:0008033	tRNA processing	-8.05969	-5.22779	24/126	1653,2926,6741,10556,10775,10799,11062,11102,51002,51367,54482,54517,54931,55006,55250,57570,63892,64172,83480,84267,127253,129450,131965,283742	DDX1,GRSF1,SSB,RPP30,POP4,RPP40,DUS4L,RPP14,TPRKB,POP5,TRMT13,PUS7,TRMT10C,TRMT61B,ELP2,TRMT5,THADA,OSGEPL1,PUS3,C9orf64,TYW3,TYW5,METTL6,FAM98B
3_Member	GO Biological Processes	GO:0006400	tRNA modification	-5.51875	-3.17627	16/85	6741,11062,51002,54482,54517,54931,55006,55250,57570,63892,64172,83480,84267,127253,129450,131965	SSB,DUS4L,TPRKB,TRMT13,PUS7,TRMT10C,TRMT61B,ELP2,TRMT5,THADA,OSGEPL1,PUS3,C9orf64,TYW3,TYW5,METTL6
3_Member	GO Biological Processes	GO:0009451	RNA modification	-5.00118	-2.76041	22/159	1736,6741,8731,11062,23091,29960,51002,54433,54482,54517,54931,55006,55250,57570,63892,64172,64216,83480,84267,127253,129450,131965	DKC1,SSB,RNMT,DUS4L,ZC3H13,MRM2,TPRKB,GAR1,TRMT13,PUS7,TRMT10C,TRMT61B,ELP2,TRMT5,THADA,OSGEPL1,TFB2M,PUS3,C9orf64,TYW3,TYW5,METTL6
3_Member	GO Biological Processes	GO:0070525	tRNA threonylcarbamoyladenosine metabolic process	-2.98523	-1.20206	5/17	51002,54931,55006,57570,64172	TPRKB,TRMT10C,TRMT61B,TRMT5,OSGEPL1
3_Member	GO Biological Processes	GO:0070901	mitochondrial tRNA methylation	-2.96894	-1.19564	3/5	54931,55006,57570	TRMT10C,TRMT61B,TRMT5
3_Member	GO Biological Processes	GO:0001510	RNA methylation	-2.81688	-1.07191	11/79	8731,23091,29960,54482,54931,55006,57570,63892,64216,127253,131965	RNMT,ZC3H13,MRM2,TRMT13,TRMT10C,TRMT61B,TRMT5,THADA,TFB2M,TYW3,METTL6
3_Member	GO Biological Processes	GO:0030488	tRNA methylation	-2.53399	-0.860521	7/40	54482,54931,55006,57570,63892,127253,131965	TRMT13,TRMT10C,TRMT61B,TRMT5,THADA,TYW3,METTL6
3_Member	GO Biological Processes	GO:0070900	mitochondrial tRNA modification	-2.10864	-0.56108	3/9	54931,55006,57570	TRMT10C,TRMT61B,TRMT5
3_Member	GO Biological Processes	GO:1900864	mitochondrial RNA modification	-2.10864	-0.56108	3/9	54931,55006,57570	TRMT10C,TRMT61B,TRMT5
3_Member	GO Biological Processes	GO:0000963	mitochondrial RNA processing	-2.09464	-0.550931	4/17	6832,54931,55006,57570	SUPV3L1,TRMT10C,TRMT61B,TRMT5
4_Summary	GO Biological Processes	GO:0007017	microtubule-based process	-10.9852	-7.73962	84/784	583,585,672,805,827,1176,3837,4140,5189,5747,6421,6687,6760,7014,7514,7756,8100,8195,8382,8658,8766,9475,9648,9662,9702,9897,10015,10096,10274,10403,10464,10735,11020,11200,23011,23032,23059,23116,25978,26271,27031,51119,51174,51175,51626,51652,51668,54875,55012,55130,55154,55288,55582,55686,55704,55860,56647,56776,56912,57405,57545,63915,64946,79649,79809,80173,80254,81565,83540,83544,84376,8494…	BBS2,BBS4,BRCA1,CALM2,CAPN6,AP3S1,KPNB1,MARK3,PEX1,PTK2,SFPQ,SPG7,SS18,TERF2,XPO1,ZNF207,IFT88,MKKS,NME5,TNKS,RAB11A,ROCK2,GCC2,CEP135,CEP57,WASHC5,PDCD6IP,ACTR3,STAG1,NDC80,PIBF1,STAG2,IFT27,CHEK2,RAB21,USP33,CLUAP1,TOGARAM1,CHMP2B,FBXO5,NPHP3,SBDS,TUBD1,TUBE1,DYNC2LI1,CHMP3,HSPB11,CNTLN,PPP2R3C,ARMC4,MSTO1,RHOT1,KIF27,MREG,CCDC88A,ACTR10,BCCIP,FMN2,IFT46,SPC25,CC2D2A,BLOC1S5,CENPH,MAP7D3,TTC21B…
4_Member	GO Biological Processes	GO:0007017	microtubule-based process	-10.9852	-7.73962	84/784	583,585,672,805,827,1176,3837,4140,5189,5747,6421,6687,6760,7014,7514,7756,8100,8195,8382,8658,8766,9475,9648,9662,9702,9897,10015,10096,10274,10403,10464,10735,11020,11200,23011,23032,23059,23116,25978,26271,27031,51119,51174,51175,51626,51652,51668,54875,55012,55130,55154,55288,55582,55686,55704,55860,56647,56776,56912,57405,57545,63915,64946,79649,79809,80173,80254,81565,83540,83544,84376,8494…	BBS2,BBS4,BRCA1,CALM2,CAPN6,AP3S1,KPNB1,MARK3,PEX1,PTK2,SFPQ,SPG7,SS18,TERF2,XPO1,ZNF207,IFT88,MKKS,NME5,TNKS,RAB11A,ROCK2,GCC2,CEP135,CEP57,WASHC5,PDCD6IP,ACTR3,STAG1,NDC80,PIBF1,STAG2,IFT27,CHEK2,RAB21,USP33,CLUAP1,TOGARAM1,CHMP2B,FBXO5,NPHP3,SBDS,TUBD1,TUBE1,DYNC2LI1,CHMP3,HSPB11,CNTLN,PPP2R3C,ARMC4,MSTO1,RHOT1,KIF27,MREG,CCDC88A,ACTR10,BCCIP,FMN2,IFT46,SPC25,CC2D2A,BLOC1S5,CENPH,MAP7D3,TTC21B…
4_Member	GO Biological Processes	GO:0007059	chromosome segregation	-9.20356	-6.20787	45/333	672,898,2177,3550,3837,4361,6421,7013,7756,8658,8766,8881,9134,10015,10096,10274,10403,10464,10735,11144,11339,23047,23126,25978,26271,51652,54069,54984,55154,55165,56776,56984,57405,57697,57820,64946,79023,79677,80010,81565,83540,92421,164045,221150,317761	BRCA1,CCNE1,FANCD2,IK,KPNB1,MRE11,SFPQ,TERF1,ZNF207,TNKS,RAB11A,CDC16,CCNE2,PDCD6IP,ACTR3,STAG1,NDC80,PIBF1,STAG2,DMC1,OIP5,PDS5B,POGZ,CHMP2B,FBXO5,CHMP3,MIS18A,PINX1,MSTO1,CEP55,FMN2,PSMG2,SPC25,FANCM,CCNB1IP1,CENPH,NUP37,SMC6,RMI1,NDEL1,NUF2,CHMP4C,HFM1,SKA3,C14orf39
4_Member	GO Biological Processes	GO:0098813	nuclear chromosome segregation	-7.30251	-4.54986	36/271	898,2177,3550,3837,4361,6421,7013,7756,8658,8766,8881,9134,10015,10096,10274,10403,10464,10735,11144,23047,23126,25978,26271,51652,54984,55154,55165,56776,56984,57697,57820,80010,83540,92421,164045,317761	CCNE1,FANCD2,IK,KPNB1,MRE11,SFPQ,TERF1,ZNF207,TNKS,RAB11A,CDC16,CCNE2,PDCD6IP,ACTR3,STAG1,NDC80,PIBF1,STAG2,DMC1,PDS5B,POGZ,CHMP2B,FBXO5,CHMP3,PINX1,MSTO1,CEP55,FMN2,PSMG2,FANCM,CCNB1IP1,RMI1,NUF2,CHMP4C,HFM1,C14orf39
4_Member	GO Biological Processes	GO:0000280	nuclear division	-7.0849	-4.40702	47/416	898,1164,2059,2177,3550,3622,3643,3837,4361,4603,7013,7756,8658,8766,8881,9134,9897,10015,10096,10274,10403,10464,10735,11144,11200,23047,23126,25978,26271,27085,51652,54984,55154,55165,55844,56647,56776,56984,57697,57820,80010,81565,83540,84057,92421,164045,317761	CCNE1,CKS2,EPS8,FANCD2,IK,ING2,INSR,KPNB1,MRE11,MYBL1,TERF1,ZNF207,TNKS,RAB11A,CDC16,CCNE2,WASHC5,PDCD6IP,ACTR3,STAG1,NDC80,PIBF1,STAG2,DMC1,CHEK2,PDS5B,POGZ,CHMP2B,FBXO5,MTBP,CHMP3,PINX1,MSTO1,CEP55,PPP2R2D,BCCIP,FMN2,PSMG2,FANCM,CCNB1IP1,RMI1,NDEL1,NUF2,MND1,CHMP4C,HFM1,C14orf39
4_Member	GO Biological Processes	GO:0000226	microtubule cytoskeleton organization	-6.2403	-3.7565	57/585	583,585,672,805,827,3837,4140,5747,6760,7514,7756,8658,8766,9475,9648,9662,9702,9897,10015,10274,10403,10464,10735,11200,23032,23116,25978,26271,51119,51174,51175,51652,54875,55012,55130,55154,55704,55860,56647,56776,57405,57545,64946,79649,80254,81565,83540,83544,84376,84942,90141,92421,115106,221150,285331,339829,643699	BBS2,BBS4,BRCA1,CALM2,CAPN6,KPNB1,MARK3,PTK2,SS18,XPO1,ZNF207,TNKS,RAB11A,ROCK2,GCC2,CEP135,CEP57,WASHC5,PDCD6IP,STAG1,NDC80,PIBF1,STAG2,CHEK2,USP33,TOGARAM1,CHMP2B,FBXO5,SBDS,TUBD1,TUBE1,CHMP3,CNTLN,PPP2R3C,ARMC4,MSTO1,CCDC88A,ACTR10,BCCIP,FMN2,SPC25,CC2D2A,CENPH,MAP7D3,CEP63,NDEL1,NUF2,DNAL1,HOOK3,WDR73,EFCAB11,CHMP4C,HAUS1,SKA3,CCDC66,CCDC39,GOLGA8N
4_Member	GO Biological Processes	GO:0048285	organelle fission	-6.13548	-3.66807	48/462	898,1164,2059,2177,3550,3622,3643,3837,4361,4603,7013,7756,8658,8766,8881,9134,9897,10015,10096,10274,10403,10464,10735,11144,11200,23047,23126,25978,26271,27085,51652,54984,55154,55165,55844,56647,56776,56984,57697,57820,65084,80010,81565,83540,84057,92421,164045,317761	CCNE1,CKS2,EPS8,FANCD2,IK,ING2,INSR,KPNB1,MRE11,MYBL1,TERF1,ZNF207,TNKS,RAB11A,CDC16,CCNE2,WASHC5,PDCD6IP,ACTR3,STAG1,NDC80,PIBF1,STAG2,DMC1,CHEK2,PDS5B,POGZ,CHMP2B,FBXO5,MTBP,CHMP3,PINX1,MSTO1,CEP55,PPP2R2D,BCCIP,FMN2,PSMG2,FANCM,CCNB1IP1,TMEM135,RMI1,NDEL1,NUF2,MND1,CHMP4C,HFM1,C14orf39
4_Member	GO Biological Processes	GO:0050000	chromosome localization	-5.73434	-3.34291	16/82	3837,4928,7013,8766,10015,10096,10403,10464,25978,51652,54984,55165,56776,81565,83540,92421	KPNB1,NUP98,TERF1,RAB11A,PDCD6IP,ACTR3,NDC80,PIBF1,CHMP2B,CHMP3,PINX1,CEP55,FMN2,NDEL1,NUF2,CHMP4C
4_Member	GO Biological Processes	GO:0007052	mitotic spindle organization	-5.71594	-3.33568	19/112	3837,7756,8658,8766,10015,10274,10403,10464,10735,11200,25978,51119,51652,55154,56647,57405,64946,83540,92421	KPNB1,ZNF207,TNKS,RAB11A,PDCD6IP,STAG1,NDC80,PIBF1,STAG2,CHEK2,CHMP2B,SBDS,CHMP3,MSTO1,BCCIP,SPC25,CENPH,NUF2,CHMP4C
4_Member	GO Biological Processes	GO:1902850	microtubule cytoskeleton organization involved in mitosis	-5.40879	-3.07231	21/139	3837,7756,8658,8766,10015,10274,10403,10464,10735,11200,25978,51119,51652,55154,55860,56647,57405,64946,81565,83540,92421	KPNB1,ZNF207,TNKS,RAB11A,PDCD6IP,STAG1,NDC80,PIBF1,STAG2,CHEK2,CHMP2B,SBDS,CHMP3,MSTO1,ACTR10,BCCIP,SPC25,CENPH,NDEL1,NUF2,CHMP4C
4_Member	GO Biological Processes	GO:0090307	mitotic spindle assembly	-5.21506	-2.93432	13/61	3837,7756,8766,10015,10274,10464,10735,11200,25978,51652,55154,56647,92421	KPNB1,ZNF207,RAB11A,PDCD6IP,STAG1,PIBF1,STAG2,CHEK2,CHMP2B,CHMP3,MSTO1,BCCIP,CHMP4C
4_Member	GO Biological Processes	GO:0051303	establishment of chromosome localization	-5.1216	-2.85629	15/81	3837,7013,8766,10015,10096,10403,10464,25978,51652,54984,55165,56776,81565,83540,92421	KPNB1,TERF1,RAB11A,PDCD6IP,ACTR3,NDC80,PIBF1,CHMP2B,CHMP3,PINX1,CEP55,FMN2,NDEL1,NUF2,CHMP4C
4_Member	GO Biological Processes	GO:0051301	cell division	-5.05266	-2.79236	55/609	585,805,898,1164,1452,2035,3622,5289,5500,5933,7013,7060,7443,7756,8091,8658,8766,8881,9134,9270,9475,9886,9897,10015,10096,10274,10403,10735,11064,11200,11339,23047,23126,23421,23594,25978,26271,51652,54069,55165,55844,56776,57187,57405,57448,79023,79848,80254,83540,91603,91754,92421,115106,129531,221150	BBS4,CALM2,CCNE1,CKS2,CSNK1A1,EPB41,ING2,PIK3C3,PPP1CB,RBL1,TERF1,THBS4,VRK1,ZNF207,HMGA2,TNKS,RAB11A,CDC16,CCNE2,ITGB1BP1,ROCK2,RHOBTB1,WASHC5,PDCD6IP,ACTR3,STAG1,NDC80,STAG2,CNTRL,CHEK2,OIP5,PDS5B,POGZ,ITGB3BP,ORC6,CHMP2B,FBXO5,CHMP3,MIS18A,CEP55,PPP2R2D,FMN2,THOC2,SPC25,BIRC6,NUP37,CSPP1,CEP63,NUF2,ZNF830,NEK9,CHMP4C,HAUS1,MITD1,SKA3
4_Member	GO Biological Processes	GO:0051225	spindle assembly	-4.89198	-2.69217	19/127	3837,7756,8658,8766,9897,10015,10274,10464,10735,11200,25978,26271,51652,55154,56647,80254,92421,115106,643699	KPNB1,ZNF207,TNKS,RAB11A,WASHC5,PDCD6IP,STAG1,PIBF1,STAG2,CHEK2,CHMP2B,FBXO5,CHMP3,MSTO1,BCCIP,CEP63,CHMP4C,HAUS1,GOLGA8N
4_Member	GO Biological Processes	GO:0007080	mitotic metaphase plate congression	-4.72905	-2.57846	11/49	3837,8766,10015,10403,10464,25978,51652,54984,55165,83540,92421	KPNB1,RAB11A,PDCD6IP,NDC80,PIBF1,CHMP2B,CHMP3,PINX1,CEP55,NUF2,CHMP4C
4_Member	GO Biological Processes	GO:0007051	spindle organization	-4.60224	-2.47062	24/193	3837,7756,8658,8766,9897,10015,10274,10403,10464,10735,11200,25978,26271,51119,51652,55154,56647,57405,64946,80254,83540,92421,115106,643699	KPNB1,ZNF207,TNKS,RAB11A,WASHC5,PDCD6IP,STAG1,NDC80,PIBF1,STAG2,CHEK2,CHMP2B,FBXO5,SBDS,CHMP3,MSTO1,BCCIP,SPC25,CENPH,CEP63,NUF2,CHMP4C,HAUS1,GOLGA8N
4_Member	GO Biological Processes	GO:0000819	sister chromatid segregation	-4.49161	-2.38171	24/196	3550,3837,4361,6421,7756,8658,8766,8881,10015,10274,10403,10464,10735,23047,23126,25978,26271,51652,54984,55154,55165,56984,83540,92421	IK,KPNB1,MRE11,SFPQ,ZNF207,TNKS,RAB11A,CDC16,PDCD6IP,STAG1,NDC80,PIBF1,STAG2,PDS5B,POGZ,CHMP2B,FBXO5,CHMP3,PINX1,MSTO1,CEP55,PSMG2,NUF2,CHMP4C
4_Member	GO Biological Processes	GO:0051640	organelle localization	-4.2027	-2.16724	60/732	583,585,1138,1176,1812,2157,3320,3837,4033,4430,4928,5189,5747,5908,7013,7514,8195,8673,8766,9217,9662,9702,10015,10096,10175,10282,10403,10464,10652,10675,11064,22872,23208,23256,25978,51652,54984,55154,55165,55288,55686,55860,56647,56681,56776,57488,57545,63915,79600,80254,81565,83540,84100,84376,90410,92421,95681,115106,157769,201475	BBS2,BBS4,CHRNA5,AP3S1,DRD1,F8,HSP90AA1,KPNB1,IRAG2,MYO1B,NUP98,PEX1,PTK2,RAP1B,TERF1,XPO1,MKKS,VAMP8,RAB11A,VAPB,CEP135,CEP57,PDCD6IP,ACTR3,CNIH1,BET1,NDC80,PIBF1,YKT6,CSPG5,CNTRL,SEC31A,SYT11,SCFD1,CHMP2B,CHMP3,PINX1,MSTO1,CEP55,RHOT1,MREG,ACTR10,BCCIP,SAR1A,FMN2,ESYT2,CC2D2A,BLOC1S5,TCTN1,CEP63,NDEL1,NUF2,ARL6,HOOK3,IFT20,CHMP4C,CEP41,HAUS1,FAM91A1,RAB12
4_Member	GO Biological Processes	GO:0140014	mitotic nuclear division	-4.18732	-2.15777	29/271	2059,3550,3643,3837,7756,8658,8766,8881,10015,10274,10403,10464,10735,11200,23047,23126,25978,26271,27085,51652,54984,55154,55165,55844,56647,56984,81565,83540,92421	EPS8,IK,INSR,KPNB1,ZNF207,TNKS,RAB11A,CDC16,PDCD6IP,STAG1,NDC80,PIBF1,STAG2,CHEK2,PDS5B,POGZ,CHMP2B,FBXO5,MTBP,CHMP3,PINX1,MSTO1,CEP55,PPP2R2D,BCCIP,PSMG2,NDEL1,NUF2,CHMP4C
4_Member	GO Biological Processes	GO:0000070	mitotic sister chromatid segregation	-4.04728	-2.05734	20/158	3550,3837,7756,8658,8766,8881,10015,10403,10464,23047,23126,25978,26271,51652,54984,55154,55165,56984,83540,92421	IK,KPNB1,ZNF207,TNKS,RAB11A,CDC16,PDCD6IP,NDC80,PIBF1,PDS5B,POGZ,CHMP2B,FBXO5,CHMP3,PINX1,MSTO1,CEP55,PSMG2,NUF2,CHMP4C
4_Member	GO Biological Processes	GO:0051310	metaphase plate congression	-3.67538	-1.76337	11/63	3837,8766,10015,10403,10464,25978,51652,54984,55165,83540,92421	KPNB1,RAB11A,PDCD6IP,NDC80,PIBF1,CHMP2B,CHMP3,PINX1,CEP55,NUF2,CHMP4C
4_Member	GO Biological Processes	GO:0051656	establishment of organelle localization	-3.2559	-1.42716	44/536	583,585,1138,1176,1812,2157,3837,4033,4430,5747,5908,7013,7514,8195,8673,8766,10015,10096,10175,10282,10403,10464,10652,10675,22872,23208,23256,25978,51652,54984,55165,55288,55686,55860,56647,56681,56776,63915,81565,83540,84100,84376,92421,157769	BBS2,BBS4,CHRNA5,AP3S1,DRD1,F8,KPNB1,IRAG2,MYO1B,PTK2,RAP1B,TERF1,XPO1,MKKS,VAMP8,RAB11A,PDCD6IP,ACTR3,CNIH1,BET1,NDC80,PIBF1,YKT6,CSPG5,SEC31A,SYT11,SCFD1,CHMP2B,CHMP3,PINX1,CEP55,RHOT1,MREG,ACTR10,BCCIP,SAR1A,FMN2,BLOC1S5,NDEL1,NUF2,ARL6,HOOK3,CHMP4C,FAM91A1
5_Summary	GO Biological Processes	GO:0006397	mRNA processing	-10.5215	-7.36307	62/508	1207,1653,1655,1660,1665,2926,2965,2966,3189,3550,4236,4670,4691,4928,5431,5436,6421,6428,6432,6627,6629,6632,6633,6635,6637,6936,7884,8161,8731,8899,9584,9775,9967,10179,10465,10914,11052,11325,22826,22828,23091,24148,27258,29896,51163,51362,51692,51729,51747,55110,55131,55269,56259,57187,79577,79665,79706,79810,84324,90826,91603,91746,9360,10199,54407,283742	CLNS1A,DDX1,DDX5,DHX9,DHX15,GRSF1,GTF2H1,GTF2H2,HNRNPH3,IK,MFAP1,HNRNPM,NCL,NUP98,POLR2B,POLR2G,SFPQ,SRSF3,SRSF7,SNRPA1,SNRPB2,SNRPD1,SNRPD2,SNRPE,SNRPG,GCFC2,SLBP,COIL,RNMT,PRPF4B,RBM39,EIF4A3,THRAP3,RBM7,PPIH,PAPOLA,CPSF6,DDX42,DNAJC8,SCAF8,ZC3H13,PRPF6,LSM3,TRA2A,DBR1,CDC40,CPSF3,WBP11,LUC7L3,MAGOHB,RBM28,PSPC1,CTNNBL1,THOC2,CDC73,DHX40,PRKRIP1,PTCD2,SARNP,PRMT9,ZNF830,YTHDC1,PPIG,MPHOSPH10,SL…
5_Member	GO Biological Processes	GO:0006397	mRNA processing	-10.5215	-7.36307	62/508	1207,1653,1655,1660,1665,2926,2965,2966,3189,3550,4236,4670,4691,4928,5431,5436,6421,6428,6432,6627,6629,6632,6633,6635,6637,6936,7884,8161,8731,8899,9584,9775,9967,10179,10465,10914,11052,11325,22826,22828,23091,24148,27258,29896,51163,51362,51692,51729,51747,55110,55131,55269,56259,57187,79577,79665,79706,79810,84324,90826,91603,91746	CLNS1A,DDX1,DDX5,DHX9,DHX15,GRSF1,GTF2H1,GTF2H2,HNRNPH3,IK,MFAP1,HNRNPM,NCL,NUP98,POLR2B,POLR2G,SFPQ,SRSF3,SRSF7,SNRPA1,SNRPB2,SNRPD1,SNRPD2,SNRPE,SNRPG,GCFC2,SLBP,COIL,RNMT,PRPF4B,RBM39,EIF4A3,THRAP3,RBM7,PPIH,PAPOLA,CPSF6,DDX42,DNAJC8,SCAF8,ZC3H13,PRPF6,LSM3,TRA2A,DBR1,CDC40,CPSF3,WBP11,LUC7L3,MAGOHB,RBM28,PSPC1,CTNNBL1,THOC2,CDC73,DHX40,PRKRIP1,PTCD2,SARNP,PRMT9,ZNF830,YTHDC1
5_Member	GO Biological Processes	GO:0008380	RNA splicing	-9.90468	-6.78405	55/437	1207,1653,1655,1660,1665,3189,3550,4236,4670,4691,4928,5431,5436,6421,6428,6432,6627,6629,6632,6633,6635,6637,6936,8161,8899,9360,9584,9775,9967,10179,10199,10465,10914,11325,22826,23091,24148,27258,29896,51163,51362,51692,51729,51747,54407,55110,55131,55269,56259,57187,79665,79706,91603,91746,283742	CLNS1A,DDX1,DDX5,DHX9,DHX15,HNRNPH3,IK,MFAP1,HNRNPM,NCL,NUP98,POLR2B,POLR2G,SFPQ,SRSF3,SRSF7,SNRPA1,SNRPB2,SNRPD1,SNRPD2,SNRPE,SNRPG,GCFC2,COIL,PRPF4B,PPIG,RBM39,EIF4A3,THRAP3,RBM7,MPHOSPH10,PPIH,PAPOLA,DDX42,DNAJC8,ZC3H13,PRPF6,LSM3,TRA2A,DBR1,CDC40,CPSF3,WBP11,LUC7L3,SLC38A2,MAGOHB,RBM28,PSPC1,CTNNBL1,THOC2,DHX40,PRKRIP1,ZNF830,YTHDC1,FAM98B
5_Member	GO Biological Processes	GO:0000375	RNA splicing, via transesterification reactions	-8.99497	-6.02561	46/350	1207,1653,1655,1660,1665,3189,3550,4236,4670,4691,4928,5431,5436,6421,6428,6432,6627,6629,6632,6633,6635,6637,6936,8161,8899,9775,9967,10179,10199,10465,10914,11325,22826,24148,27258,29896,51163,51362,51692,51729,51747,55110,55269,56259,79665,91746	CLNS1A,DDX1,DDX5,DHX9,DHX15,HNRNPH3,IK,MFAP1,HNRNPM,NCL,NUP98,POLR2B,POLR2G,SFPQ,SRSF3,SRSF7,SNRPA1,SNRPB2,SNRPD1,SNRPD2,SNRPE,SNRPG,GCFC2,COIL,PRPF4B,EIF4A3,THRAP3,RBM7,MPHOSPH10,PPIH,PAPOLA,DDX42,DNAJC8,PRPF6,LSM3,TRA2A,DBR1,CDC40,CPSF3,WBP11,LUC7L3,MAGOHB,PSPC1,CTNNBL1,DHX40,YTHDC1
5_Member	GO Biological Processes	GO:0000377	RNA splicing, via transesterification reactions with bulged adenosine as nucleophile	-8.6284	-5.72962	45/347	1207,1653,1655,1660,1665,3189,3550,4236,4670,4691,4928,5431,5436,6421,6428,6432,6627,6629,6632,6633,6635,6637,6936,8161,8899,9775,9967,10179,10465,10914,11325,22826,24148,27258,29896,51163,51362,51692,51729,51747,55110,55269,56259,79665,91746	CLNS1A,DDX1,DDX5,DHX9,DHX15,HNRNPH3,IK,MFAP1,HNRNPM,NCL,NUP98,POLR2B,POLR2G,SFPQ,SRSF3,SRSF7,SNRPA1,SNRPB2,SNRPD1,SNRPD2,SNRPE,SNRPG,GCFC2,COIL,PRPF4B,EIF4A3,THRAP3,RBM7,PPIH,PAPOLA,DDX42,DNAJC8,PRPF6,LSM3,TRA2A,DBR1,CDC40,CPSF3,WBP11,LUC7L3,MAGOHB,PSPC1,CTNNBL1,DHX40,YTHDC1
5_Member	GO Biological Processes	GO:0000398	mRNA splicing, via spliceosome	-8.6284	-5.72962	45/347	1207,1653,1655,1660,1665,3189,3550,4236,4670,4691,4928,5431,5436,6421,6428,6432,6627,6629,6632,6633,6635,6637,6936,8161,8899,9775,9967,10179,10465,10914,11325,22826,24148,27258,29896,51163,51362,51692,51729,51747,55110,55269,56259,79665,91746	CLNS1A,DDX1,DDX5,DHX9,DHX15,HNRNPH3,IK,MFAP1,HNRNPM,NCL,NUP98,POLR2B,POLR2G,SFPQ,SRSF3,SRSF7,SNRPA1,SNRPB2,SNRPD1,SNRPD2,SNRPE,SNRPG,GCFC2,COIL,PRPF4B,EIF4A3,THRAP3,RBM7,PPIH,PAPOLA,DDX42,DNAJC8,PRPF6,LSM3,TRA2A,DBR1,CDC40,CPSF3,WBP11,LUC7L3,MAGOHB,PSPC1,CTNNBL1,DHX40,YTHDC1
5_Member	GO Biological Processes	GO:0050684	regulation of mRNA processing	-2.36829	-0.736685	15/143	1655,1660,3550,4691,4928,6428,6432,9967,10179,10914,11052,29896,79577,79810,91746	DDX5,DHX9,IK,NCL,NUP98,SRSF3,SRSF7,THRAP3,RBM7,PAPOLA,CPSF6,TRA2A,CDC73,PTCD2,YTHDC1
6_Summary	GO Biological Processes	GO:0043043	peptide biosynthetic process	-9.64599	-6.56012	78/749	468,1653,1660,1964,1965,2058,4258,4677,4691,4848,5188,5436,5464,6128,6129,6133,6144,6150,6155,6159,6165,6166,6167,6170,6233,8562,8565,8893,8894,9045,9475,9521,9728,9775,10240,10289,11222,23438,27230,28957,29093,51023,51065,51081,51123,51187,51247,51258,51372,51386,51441,51611,51650,54464,54517,54931,55005,55173,55239,55364,56945,64215,64960,64983,65008,79072,84311,84324,113251,116832,118672,13294…	ATF4,DDX1,DHX9,EIF1AX,EIF2S1,EPRS1,MGST2,NARS1,NCL,CNOT2,GATB,POLR2G,PPA1,RPL6,RPL7,RPL9,RPL21,MRPL23,RPL27,RPL29,RPL35A,RPL36AL,RPL37,RPL39,RPS27A,DENR,YARS1,EIF2B5,EIF2S2,RPL14,ROCK2,EEF1E1,SECISBP2L,EIF4A3,MRPS31,EIF1B,MRPL3,HARS2,SERP1,MRPS28,MRPL22,MRPS18C,RPS27L,MRPS7,ZNF706,RSL24D1,PAIP2,MRPL51,TMA7,EIF3L,YTHDF2,DPH5,MRPS33,XRN1,PUS7,TRMT10C,RMND1,MRPS10,OGFOD1,IMPACT,MRPS22,DNAJC1,MRPS15,…
6_Member	GO Biological Processes	GO:0043043	peptide biosynthetic process	-9.64599	-6.56012	78/749	468,1653,1660,1964,1965,2058,4258,4677,4691,4848,5188,5436,5464,6128,6129,6133,6144,6150,6155,6159,6165,6166,6167,6170,6233,8562,8565,8893,8894,9045,9475,9521,9728,9775,10240,10289,11222,23438,27230,28957,29093,51023,51065,51081,51123,51187,51247,51258,51372,51386,51441,51611,51650,54464,54517,54931,55005,55173,55239,55364,56945,64215,64960,64983,65008,79072,84311,84324,113251,116832,118672,13294…	ATF4,DDX1,DHX9,EIF1AX,EIF2S1,EPRS1,MGST2,NARS1,NCL,CNOT2,GATB,POLR2G,PPA1,RPL6,RPL7,RPL9,RPL21,MRPL23,RPL27,RPL29,RPL35A,RPL36AL,RPL37,RPL39,RPS27A,DENR,YARS1,EIF2B5,EIF2S2,RPL14,ROCK2,EEF1E1,SECISBP2L,EIF4A3,MRPS31,EIF1B,MRPL3,HARS2,SERP1,MRPS28,MRPL22,MRPS18C,RPS27L,MRPS7,ZNF706,RSL24D1,PAIP2,MRPL51,TMA7,EIF3L,YTHDF2,DPH5,MRPS33,XRN1,PUS7,TRMT10C,RMND1,MRPS10,OGFOD1,IMPACT,MRPS22,DNAJC1,MRPS15,…
6_Member	GO Biological Processes	GO:0006412	translation	-9.21848	-6.20787	75/723	468,1653,1660,1964,1965,2058,4677,4691,4848,5188,5436,5464,6128,6129,6133,6144,6150,6155,6159,6165,6166,6167,6170,6233,8562,8565,8893,8894,9045,9475,9521,9728,9775,10240,10289,11222,23438,27230,28957,29093,51023,51065,51081,51123,51187,51247,51258,51372,51386,51441,51611,51650,54464,54517,54931,55005,55173,55239,55364,56945,64215,64960,64983,65008,79072,84311,84324,113251,116832,118672,140032,143…	ATF4,DDX1,DHX9,EIF1AX,EIF2S1,EPRS1,NARS1,NCL,CNOT2,GATB,POLR2G,PPA1,RPL6,RPL7,RPL9,RPL21,MRPL23,RPL27,RPL29,RPL35A,RPL36AL,RPL37,RPL39,RPS27A,DENR,YARS1,EIF2B5,EIF2S2,RPL14,ROCK2,EEF1E1,SECISBP2L,EIF4A3,MRPS31,EIF1B,MRPL3,HARS2,SERP1,MRPS28,MRPL22,MRPS18C,RPS27L,MRPS7,ZNF706,RSL24D1,PAIP2,MRPL51,TMA7,EIF3L,YTHDF2,DPH5,MRPS33,XRN1,PUS7,TRMT10C,RMND1,MRPS10,OGFOD1,IMPACT,MRPS22,DNAJC1,MRPS15,MRPL32…
6_Member	GO Biological Processes	GO:0140053	mitochondrial gene expression	-8.11398	-5.25659	28/165	5188,6150,6832,7978,10240,11222,28957,29093,51023,51081,51250,51258,51650,54931,55005,55006,55173,56945,57570,64216,64960,64983,65008,79072,80298,84311,219402,219927	GATB,MRPL23,SUPV3L1,MTERF1,MRPS31,MRPL3,MRPS28,MRPL22,MRPS18C,MRPS7,MTRES1,MRPL51,MRPS33,TRMT10C,RMND1,TRMT61B,MRPS10,MRPS22,TRMT5,TFB2M,MRPS15,MRPL32,MRPL1,FASTKD3,MTERF2,MRPL45,MTIF3,MRPL21
6_Member	GO Biological Processes	GO:0032543	mitochondrial translation	-5.6162	-3.25367	21/135	5188,6150,10240,11222,28957,29093,51023,51081,51258,51650,54931,55005,55173,56945,64960,64983,65008,79072,84311,219402,219927	GATB,MRPL23,MRPS31,MRPL3,MRPS28,MRPL22,MRPS18C,MRPS7,MRPL51,MRPS33,TRMT10C,RMND1,MRPS10,MRPS22,MRPS15,MRPL32,MRPL1,FASTKD3,MRPL45,MTIF3,MRPL21
6_Member	GO Biological Processes	GO:0070125	mitochondrial translational elongation	-5.24749	-2.95617	16/89	6150,10240,11222,28957,29093,51023,51081,51258,51650,55173,56945,64960,64983,65008,84311,219927	MRPL23,MRPS31,MRPL3,MRPS28,MRPL22,MRPS18C,MRPS7,MRPL51,MRPS33,MRPS10,MRPS22,MRPS15,MRPL32,MRPL1,MRPL45,MRPL21
6_Member	GO Biological Processes	GO:0070126	mitochondrial translational termination	-5.24749	-2.95617	16/89	6150,10240,11222,28957,29093,51023,51081,51258,51650,55173,56945,64960,64983,65008,84311,219927	MRPL23,MRPS31,MRPL3,MRPS28,MRPL22,MRPS18C,MRPS7,MRPL51,MRPS33,MRPS10,MRPS22,MRPS15,MRPL32,MRPL1,MRPL45,MRPL21
6_Member	GO Biological Processes	GO:0032984	protein-containing complex disassembly	-4.9419	-2.71057	36/340	120,1452,2059,3643,4040,5962,6150,6418,8562,8673,10240,11034,11222,22828,23710,25802,25978,28957,29093,51023,51081,51258,51650,51652,55173,55239,56945,57231,64960,64983,65008,79752,84311,219402,219927,643246	ADD3,CSNK1A1,EPS8,INSR,LRP6,RDX,MRPL23,SET,DENR,VAMP8,MRPS31,DSTN,MRPL3,SCAF8,GABARAPL1,LMOD1,CHMP2B,MRPS28,MRPL22,MRPS18C,MRPS7,MRPL51,MRPS33,CHMP3,MRPS10,OGFOD1,MRPS22,SNX14,MRPS15,MRPL32,MRPL1,ZFAND1,MRPL45,MTIF3,MRPL21,MAP1LC3B2
6_Member	GO Biological Processes	GO:0006415	translational termination	-4.90162	-2.69217	17/105	6150,10240,11222,28957,29093,51023,51081,51258,51650,55173,55239,56945,64960,64983,65008,84311,219927	MRPL23,MRPS31,MRPL3,MRPS28,MRPL22,MRPS18C,MRPS7,MRPL51,MRPS33,MRPS10,OGFOD1,MRPS22,MRPS15,MRPL32,MRPL1,MRPL45,MRPL21
6_Member	GO Biological Processes	GO:0006414	translational elongation	-4.46431	-2.36487	19/136	6150,9728,9775,10240,11222,28957,29093,51023,51081,51258,51611,51650,55173,56945,64960,64983,65008,84311,219927	MRPL23,SECISBP2L,EIF4A3,MRPS31,MRPL3,MRPS28,MRPL22,MRPS18C,MRPS7,MRPL51,DPH5,MRPS33,MRPS10,MRPS22,MRPS15,MRPL32,MRPL1,MRPL45,MRPL21
6_Member	GO Biological Processes	GO:0022411	cellular component disassembly	-3.34921	-1.50923	46/562	120,836,1452,2059,3146,3643,3837,4040,5962,6150,6418,7443,8562,8673,10240,11034,11222,22828,23710,25802,25978,28957,29093,51023,51081,51258,51650,51652,54463,55173,55239,55486,56945,57231,64802,64960,64983,65008,79752,81565,84311,91754,219402,219927,255919,643246	ADD3,CASP3,CSNK1A1,EPS8,HMGB1,INSR,KPNB1,LRP6,RDX,MRPL23,SET,VRK1,DENR,VAMP8,MRPS31,DSTN,MRPL3,SCAF8,GABARAPL1,LMOD1,CHMP2B,MRPS28,MRPL22,MRPS18C,MRPS7,MRPL51,MRPS33,CHMP3,RETREG1,MRPS10,OGFOD1,PARL,MRPS22,SNX14,NMNAT1,MRPS15,MRPL32,MRPL1,ZFAND1,NDEL1,MRPL45,NEK9,MTIF3,MRPL21,CNEP1R1,MAP1LC3B2
6_Member	GO Biological Processes	GO:0043624	cellular protein complex disassembly	-2.88067	-1.12905	22/222	120,2059,5962,6150,10240,11034,11222,25802,28957,29093,51023,51081,51258,51650,55173,55239,56945,64960,64983,65008,84311,219927	ADD3,EPS8,RDX,MRPL23,MRPS31,DSTN,MRPL3,LMOD1,MRPS28,MRPL22,MRPS18C,MRPS7,MRPL51,MRPS33,MRPS10,OGFOD1,MRPS22,MRPS15,MRPL32,MRPL1,MRPL45,MRPL21
7_Summary	GO Biological Processes	GO:0032200	telomere organization	-9.38693	-6.33324	31/175	898,1736,3320,4361,5557,5558,6118,6119,7013,7014,8350,8351,8353,8354,8355,8359,8365,8366,8368,8370,8658,9134,10574,10694,10728,54433,54464,54984,79677,220064,554313,583,585,4763,5025,5052,5166,7189,8195,9079,11272,25978,27031,50507,91603,143689,285331,3009,3550,10403,23272,27085,51535,1602,4931,6233,7083,10721,22890,25898,27000,29997	CCNE1,DKC1,HSP90AA1,MRE11,PRIM1,PRIM2,RPA2,RPA3,TERF1,TERF2,H3C1,H3C4,H3C6,H3C11,H3C8,H4C1,H4C8,H4C2,H4C13,H4C14,TNKS,CCNE2,CCT7,CCT8,PTGES3,GAR1,XRN1,PINX1,SMC6,LTO1,H4C15,BBS2,BBS4,NF1,P2RX4,PRDX1,PDK4,TRAF6,MKKS,LDB2,PRR4,CHMP2B,NPHP3,NOX4,ZNF830,PIWIL4,CCDC66,H1-5,IK,NDC80,TASOR,MTBP,PPHLN1,DACH1,NVL,RPS27A,TK1,POLQ,ZBTB1,RCHY1,DNAJC2,NOP53
7_Member	GO Biological Processes	GO:0032200	telomere organization	-9.38693	-6.33324	31/175	898,1736,3320,4361,5557,5558,6118,6119,7013,7014,8350,8351,8353,8354,8355,8359,8365,8366,8368,8370,8658,9134,10574,10694,10728,54433,54464,54984,79677,220064,554313	CCNE1,DKC1,HSP90AA1,MRE11,PRIM1,PRIM2,RPA2,RPA3,TERF1,TERF2,H3C1,H3C4,H3C6,H3C11,H3C8,H4C1,H4C8,H4C2,H4C13,H4C14,TNKS,CCNE2,CCT7,CCT8,PTGES3,GAR1,XRN1,PINX1,SMC6,LTO1,H4C15
7_Member	GO Biological Processes	GO:0000723	telomere maintenance	-7.07535	-4.40702	26/162	898,1736,3320,4361,5557,5558,6118,6119,7013,7014,8359,8365,8366,8368,8370,8658,9134,10574,10694,10728,54433,54464,54984,79677,220064,554313	CCNE1,DKC1,HSP90AA1,MRE11,PRIM1,PRIM2,RPA2,RPA3,TERF1,TERF2,H4C1,H4C8,H4C2,H4C13,H4C14,TNKS,CCNE2,CCT7,CCT8,PTGES3,GAR1,XRN1,PINX1,SMC6,LTO1,H4C15
7_Member	GO Biological Processes	GO:0060249	anatomical structure homeostasis	-4.62255	-2.47965	42/437	583,585,898,1736,3320,4361,4763,5025,5052,5166,5557,5558,6118,6119,7013,7014,7189,8195,8359,8365,8366,8368,8370,8658,9079,9134,10574,10694,10728,11272,25978,27031,50507,54433,54464,54984,79677,91603,143689,220064,285331,554313	BBS2,BBS4,CCNE1,DKC1,HSP90AA1,MRE11,NF1,P2RX4,PRDX1,PDK4,PRIM1,PRIM2,RPA2,RPA3,TERF1,TERF2,TRAF6,MKKS,H4C1,H4C8,H4C2,H4C13,H4C14,TNKS,LDB2,CCNE2,CCT7,CCT8,PTGES3,PRR4,CHMP2B,NPHP3,NOX4,GAR1,XRN1,PINX1,SMC6,ZNF830,PIWIL4,LTO1,CCDC66,H4C15
7_Member	GO Biological Processes	GO:0034502	protein localization to chromosome	-4.34616	-2.27345	14/83	1736,3009,3550,6118,7013,7014,8658,10403,10574,10694,23272,27085,51535,54984	DKC1,H1-5,IK,RPA2,TERF1,TERF2,TNKS,NDC80,CCT7,CCT8,TASOR,MTBP,PPHLN1,PINX1
7_Member	GO Biological Processes	GO:0007004	telomere maintenance via telomerase	-3.87843	-1.93267	12/70	1736,3320,4361,7013,7014,8658,10574,10694,10728,54433,54464,54984	DKC1,HSP90AA1,MRE11,TERF1,TERF2,TNKS,CCT7,CCT8,PTGES3,GAR1,XRN1,PINX1
7_Member	GO Biological Processes	GO:0071897	DNA biosynthetic process	-3.87721	-1.93267	23/201	1602,1736,3320,4361,4931,6118,6119,6233,7013,7014,7083,8658,10574,10694,10721,10728,22890,25898,27000,50507,54433,54464,54984	DACH1,DKC1,HSP90AA1,MRE11,NVL,RPA2,RPA3,RPS27A,TERF1,TERF2,TK1,TNKS,CCT7,CCT8,POLQ,PTGES3,ZBTB1,RCHY1,DNAJC2,NOX4,GAR1,XRN1,PINX1
7_Member	GO Biological Processes	GO:0006278	RNA-dependent DNA biosynthetic process	-3.47615	-1.60182	12/77	1736,3320,4361,7013,7014,8658,10574,10694,10728,54433,54464,54984	DKC1,HSP90AA1,MRE11,TERF1,TERF2,TNKS,CCT7,CCT8,PTGES3,GAR1,XRN1,PINX1
7_Member	GO Biological Processes	GO:0070198	protein localization to chromosome, telomeric region	-3.40831	-1.55092	7/29	1736,7013,7014,8658,10574,10694,54984	DKC1,TERF1,TERF2,TNKS,CCT7,CCT8,PINX1
7_Member	GO Biological Processes	GO:0010833	telomere maintenance via telomere lengthening	-3.22008	-1.40815	12/82	1736,3320,4361,7013,7014,8658,10574,10694,10728,54433,54464,54984	DKC1,HSP90AA1,MRE11,TERF1,TERF2,TNKS,CCT7,CCT8,PTGES3,GAR1,XRN1,PINX1
7_Member	GO Biological Processes	GO:2000278	regulation of DNA biosynthetic process	-2.88121	-1.12905	14/114	1602,1736,3320,4931,7013,7014,8658,10574,10694,10728,27000,50507,54464,54984	DACH1,DKC1,HSP90AA1,NVL,TERF1,TERF2,TNKS,CCT7,CCT8,PTGES3,DNAJC2,NOX4,XRN1,PINX1
7_Member	GO Biological Processes	GO:0070203	regulation of establishment of protein localization to telomere	-2.85107	-1.10151	4/11	1736,7013,10574,10694	DKC1,TERF1,CCT7,CCT8
7_Member	GO Biological Processes	GO:0070202	regulation of establishment of protein localization to chromosome	-2.692	-0.974113	4/12	1736,7013,10574,10694	DKC1,TERF1,CCT7,CCT8
7_Member	GO Biological Processes	GO:1990173	protein localization to nucleoplasm	-2.692	-0.974113	4/12	1736,10574,10694,29997	DKC1,CCT7,CCT8,NOP53
7_Member	GO Biological Processes	GO:1904814	regulation of protein localization to chromosome, telomeric region	-2.42011	-0.779008	4/14	1736,7013,10574,10694	DKC1,TERF1,CCT7,CCT8
7_Member	GO Biological Processes	GO:0032210	regulation of telomere maintenance via telomerase	-2.35516	-0.72822	8/54	1736,7013,7014,8658,10574,10694,54464,54984	DKC1,TERF1,TERF2,TNKS,CCT7,CCT8,XRN1,PINX1
7_Member	GO Biological Processes	GO:0070200	establishment of protein localization to telomere	-2.19429	-0.625807	4/16	1736,7013,10574,10694	DKC1,TERF1,CCT7,CCT8
7_Member	GO Biological Processes	GO:0070199	establishment of protein localization to chromosome	-2.19215	-0.625807	5/25	1736,3009,7013,10574,10694	DKC1,H1-5,TERF1,CCT7,CCT8
7_Member	GO Biological Processes	GO:1904869	regulation of protein localization to Cajal body	-2.10864	-0.56108	3/9	1736,10574,10694	DKC1,CCT7,CCT8
7_Member	GO Biological Processes	GO:1904871	positive regulation of protein localization to Cajal body	-2.10864	-0.56108	3/9	1736,10574,10694	DKC1,CCT7,CCT8
7_Member	GO Biological Processes	GO:1904357	negative regulation of telomere maintenance via telomere lengthening	-2.04538	-0.513027	5/27	7013,7014,8658,54464,54984	TERF1,TERF2,TNKS,XRN1,PINX1
8_Summary	GO Biological Processes	GO:0031503	protein-containing complex localization	-8.04739	-5.22779	39/289	4928,5602,6421,6428,6432,6741,7013,7014,7514,7884,8100,8766,9775,9897,10762,11020,23059,51362,51626,51668,51692,55110,55746,55763,56912,56943,57187,57554,65083,79023,79809,80173,84324,90410,91746,129401,150082,201134,255758,1660,1736,8658,9326,10574,10694,11052,24148,51010,51602,2926,5393,6832,10914,11340,22828,54931,55656,79577,90459,754,1812,2646,3837,3841,4763,6632,6633,6635,6637,7295,23214,51…	NUP98,MAPK10,SFPQ,SRSF3,SRSF7,SSB,TERF1,TERF2,XPO1,SLBP,IFT88,RAB11A,EIF4A3,WASHC5,NUP50,IFT27,CLUAP1,CDC40,DYNC2LI1,HSPB11,CPSF3,MAGOHB,NUP133,EXOC1,IFT46,ENY2,THOC2,LRRC7,NOL6,NUP37,TTC21B,IFT74,SARNP,IFT20,YTHDC1,NUP35,LCA5L,CEP112,TCTEX1D2,DHX9,DKC1,TNKS,ZNHIT3,CCT7,CCT8,CPSF6,PRPF6,EXOSC3,NOP58,GRSF1,EXOSC9,SUPV3L1,PAPOLA,EXOSC8,SCAF8,TRMT10C,INTS8,CDC73,ERI1,PTTG1IP,DRD1,GCKR,KPNB1,KPNA5,NF…
8_Member	GO Biological Processes	GO:0031503	protein-containing complex localization	-8.04739	-5.22779	39/289	4928,5602,6421,6428,6432,6741,7013,7014,7514,7884,8100,8766,9775,9897,10762,11020,23059,51362,51626,51668,51692,55110,55746,55763,56912,56943,57187,57554,65083,79023,79809,80173,84324,90410,91746,129401,150082,201134,255758	NUP98,MAPK10,SFPQ,SRSF3,SRSF7,SSB,TERF1,TERF2,XPO1,SLBP,IFT88,RAB11A,EIF4A3,WASHC5,NUP50,IFT27,CLUAP1,CDC40,DYNC2LI1,HSPB11,CPSF3,MAGOHB,NUP133,EXOC1,IFT46,ENY2,THOC2,LRRC7,NOL6,NUP37,TTC21B,IFT74,SARNP,IFT20,YTHDC1,NUP35,LCA5L,CEP112,TCTEX1D2
8_Member	GO Biological Processes	GO:0006403	RNA localization	-6.77079	-4.19423	32/236	1660,1736,4928,6421,6428,6432,6741,7013,7014,7514,7884,8658,9326,9775,10574,10694,10762,11052,24148,51010,51362,51602,51692,55110,55746,56943,57187,65083,79023,84324,91746,129401	DHX9,DKC1,NUP98,SFPQ,SRSF3,SRSF7,SSB,TERF1,TERF2,XPO1,SLBP,TNKS,ZNHIT3,EIF4A3,CCT7,CCT8,NUP50,CPSF6,PRPF6,EXOSC3,CDC40,NOP58,CPSF3,MAGOHB,NUP133,ENY2,THOC2,NOL6,NUP37,SARNP,YTHDC1,NUP35
8_Member	GO Biological Processes	GO:0031123	RNA 3'-end processing	-5.9768	-3.52518	23/150	1736,2926,5393,6428,6432,6741,6832,7884,9775,10914,11052,11340,22828,51010,51362,51692,54931,55110,55656,57187,79577,84324,90459	DKC1,GRSF1,EXOSC9,SRSF3,SRSF7,SSB,SUPV3L1,SLBP,EIF4A3,PAPOLA,CPSF6,EXOSC8,SCAF8,EXOSC3,CDC40,CPSF3,TRMT10C,MAGOHB,INTS8,THOC2,CDC73,SARNP,ERI1
8_Member	GO Biological Processes	GO:0006405	RNA export from nucleus	-5.25904	-2.95685	21/142	1660,4928,6428,6432,6741,7514,7884,9775,10762,11052,51362,51692,55110,55746,56943,57187,65083,79023,84324,91746,129401	DHX9,NUP98,SRSF3,SRSF7,SSB,XPO1,SLBP,EIF4A3,NUP50,CPSF6,CDC40,CPSF3,MAGOHB,NUP133,ENY2,THOC2,NOL6,NUP37,SARNP,YTHDC1,NUP35
8_Member	GO Biological Processes	GO:0071426	ribonucleoprotein complex export from nucleus	-4.79304	-2.61442	19/129	4928,6428,6432,6741,7514,7884,9775,10762,51362,51692,55110,55746,56943,57187,65083,79023,84324,91746,129401	NUP98,SRSF3,SRSF7,SSB,XPO1,SLBP,EIF4A3,NUP50,CDC40,CPSF3,MAGOHB,NUP133,ENY2,THOC2,NOL6,NUP37,SARNP,YTHDC1,NUP35
8_Member	GO Biological Processes	GO:0071166	ribonucleoprotein complex localization	-4.74443	-2.58601	19/130	4928,6428,6432,6741,7514,7884,9775,10762,51362,51692,55110,55746,56943,57187,65083,79023,84324,91746,129401	NUP98,SRSF3,SRSF7,SSB,XPO1,SLBP,EIF4A3,NUP50,CDC40,CPSF3,MAGOHB,NUP133,ENY2,THOC2,NOL6,NUP37,SARNP,YTHDC1,NUP35
8_Member	GO Biological Processes	GO:0051236	establishment of RNA localization	-4.73176	-2.57846	25/202	1660,4928,6421,6428,6432,6741,7013,7014,7514,7884,8658,9775,10762,11052,51362,51692,55110,55746,56943,57187,65083,79023,84324,91746,129401	DHX9,NUP98,SFPQ,SRSF3,SRSF7,SSB,TERF1,TERF2,XPO1,SLBP,TNKS,EIF4A3,NUP50,CPSF6,CDC40,CPSF3,MAGOHB,NUP133,ENY2,THOC2,NOL6,NUP37,SARNP,YTHDC1,NUP35
8_Member	GO Biological Processes	GO:0006913	nucleocytoplasmic transport	-4.61462	-2.47551	36/352	754,1660,1812,2646,3837,3841,4763,4928,6428,6432,6632,6633,6635,6637,6741,7295,7514,7884,9775,10762,11052,23214,51362,51366,51501,51692,51715,55110,55746,56943,57187,65083,79023,84324,91746,129401	PTTG1IP,DHX9,DRD1,GCKR,KPNB1,KPNA5,NF1,NUP98,SRSF3,SRSF7,SNRPD1,SNRPD2,SNRPE,SNRPG,SSB,TXN,XPO1,SLBP,EIF4A3,NUP50,CPSF6,XPO6,CDC40,UBR5,HIKESHI,CPSF3,RAB23,MAGOHB,NUP133,ENY2,THOC2,NOL6,NUP37,SARNP,YTHDC1,NUP35
8_Member	GO Biological Processes	GO:0051169	nuclear transport	-4.53599	-2.41896	36/355	754,1660,1812,2646,3837,3841,4763,4928,6428,6432,6632,6633,6635,6637,6741,7295,7514,7884,9775,10762,11052,23214,51362,51366,51501,51692,51715,55110,55746,56943,57187,65083,79023,84324,91746,129401	PTTG1IP,DHX9,DRD1,GCKR,KPNB1,KPNA5,NF1,NUP98,SRSF3,SRSF7,SNRPD1,SNRPD2,SNRPE,SNRPG,SSB,TXN,XPO1,SLBP,EIF4A3,NUP50,CPSF6,XPO6,CDC40,UBR5,HIKESHI,CPSF3,RAB23,MAGOHB,NUP133,ENY2,THOC2,NOL6,NUP37,SARNP,YTHDC1,NUP35
8_Member	GO Biological Processes	GO:0050657	nucleic acid transport	-4.38373	-2.3012	24/199	1660,4928,6421,6428,6432,6741,7014,7514,7884,8658,9775,10762,11052,51362,51692,55110,55746,56943,57187,65083,79023,84324,91746,129401	DHX9,NUP98,SFPQ,SRSF3,SRSF7,SSB,TERF2,XPO1,SLBP,TNKS,EIF4A3,NUP50,CPSF6,CDC40,CPSF3,MAGOHB,NUP133,ENY2,THOC2,NOL6,NUP37,SARNP,YTHDC1,NUP35
8_Member	GO Biological Processes	GO:0050658	RNA transport	-4.38373	-2.3012	24/199	1660,4928,6421,6428,6432,6741,7014,7514,7884,8658,9775,10762,11052,51362,51692,55110,55746,56943,57187,65083,79023,84324,91746,129401	DHX9,NUP98,SFPQ,SRSF3,SRSF7,SSB,TERF2,XPO1,SLBP,TNKS,EIF4A3,NUP50,CPSF6,CDC40,CPSF3,MAGOHB,NUP133,ENY2,THOC2,NOL6,NUP37,SARNP,YTHDC1,NUP35
8_Member	GO Biological Processes	GO:0006406	mRNA export from nucleus	-3.97227	-2.00291	16/112	4928,6428,6432,7884,9775,10762,51362,51692,55110,55746,56943,57187,79023,84324,91746,129401	NUP98,SRSF3,SRSF7,SLBP,EIF4A3,NUP50,CDC40,CPSF3,MAGOHB,NUP133,ENY2,THOC2,NUP37,SARNP,YTHDC1,NUP35
8_Member	GO Biological Processes	GO:0071427	mRNA-containing ribonucleoprotein complex export from nucleus	-3.97227	-2.00291	16/112	4928,6428,6432,7884,9775,10762,51362,51692,55110,55746,56943,57187,79023,84324,91746,129401	NUP98,SRSF3,SRSF7,SLBP,EIF4A3,NUP50,CDC40,CPSF3,MAGOHB,NUP133,ENY2,THOC2,NUP37,SARNP,YTHDC1,NUP35
8_Member	GO Biological Processes	GO:0051168	nuclear export	-3.87721	-1.93267	23/201	1660,4928,6428,6432,6741,7295,7514,7884,9775,10762,11052,23214,51362,51692,55110,55746,56943,57187,65083,79023,84324,91746,129401	DHX9,NUP98,SRSF3,SRSF7,SSB,TXN,XPO1,SLBP,EIF4A3,NUP50,CPSF6,XPO6,CDC40,CPSF3,MAGOHB,NUP133,ENY2,THOC2,NOL6,NUP37,SARNP,YTHDC1,NUP35
8_Member	GO Biological Processes	GO:0051028	mRNA transport	-3.80298	-1.87268	19/152	1660,4928,6428,6432,7514,7884,8658,9775,10762,51362,51692,55110,55746,56943,57187,79023,84324,91746,129401	DHX9,NUP98,SRSF3,SRSF7,XPO1,SLBP,TNKS,EIF4A3,NUP50,CDC40,CPSF3,MAGOHB,NUP133,ENY2,THOC2,NUP37,SARNP,YTHDC1,NUP35
8_Member	GO Biological Processes	GO:0015931	nucleobase-containing compound transport	-3.73225	-1.81119	26/246	1660,4928,6421,6428,6432,6741,7014,7514,7884,8658,9775,10762,11052,29957,51000,51362,51692,55110,55746,56943,57187,65083,79023,84324,91746,129401	DHX9,NUP98,SFPQ,SRSF3,SRSF7,SSB,TERF2,XPO1,SLBP,TNKS,EIF4A3,NUP50,CPSF6,SLC25A24,SLC35B3,CDC40,CPSF3,MAGOHB,NUP133,ENY2,THOC2,NOL6,NUP37,SARNP,YTHDC1,NUP35
8_Member	GO Biological Processes	GO:0006611	protein export from nucleus	-3.64344	-1.73588	21/182	4928,6428,6432,6741,7295,7514,7884,9775,10762,23214,51362,51692,55110,55746,56943,57187,65083,79023,84324,91746,129401	NUP98,SRSF3,SRSF7,SSB,TXN,XPO1,SLBP,EIF4A3,NUP50,XPO6,CDC40,CPSF3,MAGOHB,NUP133,ENY2,THOC2,NOL6,NUP37,SARNP,YTHDC1,NUP35
8_Member	GO Biological Processes	GO:0031124	mRNA 3'-end processing	-3.54975	-1.65313	14/98	2926,6428,6432,7884,9775,10914,11052,22828,51362,51692,55110,57187,79577,84324	GRSF1,SRSF3,SRSF7,SLBP,EIF4A3,PAPOLA,CPSF6,SCAF8,CDC40,CPSF3,MAGOHB,THOC2,CDC73,SARNP
9_Summary	GO Biological Processes	GO:0072594	establishment of protein localization to organelle	-7.1851	-4.46167	57/548	637,754,841,1649,1736,1812,2053,2646,3009,3320,3837,3841,4763,4928,5189,5264,6128,6129,6133,6144,6155,6159,6165,6167,6170,6233,6342,6729,7013,7385,8766,9045,9141,9512,9520,9648,9789,10574,10694,10762,26520,26521,29090,29103,51028,51366,51501,51715,54677,55486,55746,57554,60559,83943,118424,129401,196294,468,1653,1964,1965,5436,8562,8893,8894,10289,51247,51386,51441,55364,219402,220064,1660,5431,5…	BID,PTTG1IP,CASP8,DDIT3,DKC1,DRD1,EPHX2,GCKR,H1-5,HSP90AA1,KPNB1,KPNA5,NF1,NUP98,PEX1,PHYH,RPL6,RPL7,RPL9,RPL21,RPL27,RPL29,RPL35A,RPL37,RPL39,RPS27A,SCP2,SRP54,TERF1,UQCRC2,RAB11A,RPL14,PDCD5,PMPCB,NPEPPS,GCC2,SPCS2,CCT7,CCT8,NUP50,TIMM9,TIMM8B,TIMM21,DNAJC15,VPS36,UBR5,HIKESHI,RAB23,CROT,PARL,NUP133,LRRC7,SPCS3,IMMP2L,UBE2J2,NUP35,IMMP1L,ATF4,DDX1,EIF1AX,EIF2S1,POLR2G,DENR,EIF2B5,EIF2S2,EIF1B,P…
9_Member	GO Biological Processes	GO:0072594	establishment of protein localization to organelle	-7.1851	-4.46167	57/548	637,754,841,1649,1736,1812,2053,2646,3009,3320,3837,3841,4763,4928,5189,5264,6128,6129,6133,6144,6155,6159,6165,6167,6170,6233,6342,6729,7013,7385,8766,9045,9141,9512,9520,9648,9789,10574,10694,10762,26520,26521,29090,29103,51028,51366,51501,51715,54677,55486,55746,57554,60559,83943,118424,129401,196294	BID,PTTG1IP,CASP8,DDIT3,DKC1,DRD1,EPHX2,GCKR,H1-5,HSP90AA1,KPNB1,KPNA5,NF1,NUP98,PEX1,PHYH,RPL6,RPL7,RPL9,RPL21,RPL27,RPL29,RPL35A,RPL37,RPL39,RPS27A,SCP2,SRP54,TERF1,UQCRC2,RAB11A,RPL14,PDCD5,PMPCB,NPEPPS,GCC2,SPCS2,CCT7,CCT8,NUP50,TIMM9,TIMM8B,TIMM21,DNAJC15,VPS36,UBR5,HIKESHI,RAB23,CROT,PARL,NUP133,LRRC7,SPCS3,IMMP2L,UBE2J2,NUP35,IMMP1L
9_Member	GO Biological Processes	GO:0006413	translational initiation	-5.61464	-3.25367	26/192	468,1653,1964,1965,5436,6128,6129,6133,6144,6155,6159,6165,6167,6170,6233,8562,8893,8894,9045,10289,51247,51386,51441,55364,219402,220064	ATF4,DDX1,EIF1AX,EIF2S1,POLR2G,RPL6,RPL7,RPL9,RPL21,RPL27,RPL29,RPL35A,RPL37,RPL39,RPS27A,DENR,EIF2B5,EIF2S2,RPL14,EIF1B,PAIP2,EIF3L,YTHDF2,IMPACT,MTIF3,LTO1
9_Member	GO Biological Processes	GO:0019080	viral gene expression	-5.03786	-2.78253	25/194	1660,4928,5431,5436,5702,6128,6129,6133,6144,6155,6159,6165,6167,6170,6233,6741,8091,8562,9045,10762,51386,55746,60559,79023,129401	DHX9,NUP98,POLR2B,POLR2G,PSMC3,RPL6,RPL7,RPL9,RPL21,RPL27,RPL29,RPL35A,RPL37,RPL39,RPS27A,SSB,HMGA2,DENR,RPL14,NUP50,EIF3L,NUP133,SPCS3,NUP37,NUP35
9_Member	GO Biological Processes	GO:0006605	protein targeting	-3.88579	-1.93396	39/426	637,2053,3320,5189,5264,6128,6129,6133,6144,6155,6159,6165,6167,6170,6233,6342,6729,7385,9045,9141,9270,9512,9520,9648,9789,26520,26521,29090,29103,54677,55486,57214,60559,64429,79844,83943,84100,118424,196294	BID,EPHX2,HSP90AA1,PEX1,PHYH,RPL6,RPL7,RPL9,RPL21,RPL27,RPL29,RPL35A,RPL37,RPL39,RPS27A,SCP2,SRP54,UQCRC2,RPL14,PDCD5,ITGB1BP1,PMPCB,NPEPPS,GCC2,SPCS2,TIMM9,TIMM8B,TIMM21,DNAJC15,CROT,PARL,CEMIP,SPCS3,ZDHHC6,ZDHHC11,IMMP2L,ARL6,UBE2J2,IMMP1L
9_Member	GO Biological Processes	GO:0019083	viral transcription	-3.8128	-1.88017	21/177	1660,4928,5431,5436,5702,6128,6129,6133,6144,6155,6159,6165,6167,6170,6233,8091,9045,10762,55746,79023,129401	DHX9,NUP98,POLR2B,POLR2G,PSMC3,RPL6,RPL7,RPL9,RPL21,RPL27,RPL29,RPL35A,RPL37,RPL39,RPS27A,HMGA2,RPL14,NUP50,NUP133,NUP37,NUP35
9_Member	GO Biological Processes	GO:0090150	establishment of protein localization to membrane	-3.4952	-1.61345	31/326	583,637,841,3320,5602,6128,6129,6133,6144,6155,6159,6165,6167,6170,6233,6729,8766,9045,9141,9270,9648,10434,26520,57214,57554,64429,65055,79844,84100,163882,100133941	BBS2,BID,CASP8,HSP90AA1,MAPK10,RPL6,RPL7,RPL9,RPL21,RPL27,RPL29,RPL35A,RPL37,RPL39,RPS27A,SRP54,RAB11A,RPL14,PDCD5,ITGB1BP1,GCC2,LYPLA1,TIMM9,CEMIP,LRRC7,ZDHHC6,REEP1,ZDHHC11,ARL6,CNST,CD24
9_Member	GO Biological Processes	GO:0072657	protein localization to membrane	-3.35927	-1.51164	50/625	483,583,637,841,2339,2743,3320,3551,4040,5602,5962,6128,6129,6133,6144,6155,6159,6165,6167,6170,6233,6729,8673,8766,9045,9135,9141,9270,9375,9475,9648,10434,11079,23555,26520,54585,55704,56889,57214,57554,57628,64429,65055,79844,84100,90410,92482,163882,201475,100133941	ATP1B3,BBS2,BID,CASP8,FNTA,GLRB,HSP90AA1,IKBKB,LRP6,MAPK10,RDX,RPL6,RPL7,RPL9,RPL21,RPL27,RPL29,RPL35A,RPL37,RPL39,RPS27A,SRP54,VAMP8,RAB11A,RPL14,RABEP1,PDCD5,ITGB1BP1,TM9SF2,ROCK2,GCC2,LYPLA1,RER1,TSPAN15,TIMM9,LZTFL1,CCDC88A,TM9SF3,CEMIP,LRRC7,DPP10,ZDHHC6,REEP1,ZDHHC11,ARL6,IFT20,BBIP1,CNST,RAB12,CD24
9_Member	GO Biological Processes	GO:0070972	protein localization to endoplasmic reticulum	-3.35405	-1.50923	17/139	6128,6129,6133,6144,6155,6159,6165,6167,6170,6233,6729,9045,9789,11079,55973,60559,81573	RPL6,RPL7,RPL9,RPL21,RPL27,RPL29,RPL35A,RPL37,RPL39,RPS27A,SRP54,RPL14,SPCS2,RER1,BCAP29,SPCS3,ANKRD13C
9_Member	GO Biological Processes	GO:0045047	protein targeting to ER	-3.07361	-1.27864	14/109	6128,6129,6133,6144,6155,6159,6165,6167,6170,6233,6729,9045,9789,60559	RPL6,RPL7,RPL9,RPL21,RPL27,RPL29,RPL35A,RPL37,RPL39,RPS27A,SRP54,RPL14,SPCS2,SPCS3
9_Member	GO Biological Processes	GO:0072599	establishment of protein localization to endoplasmic reticulum	-2.91861	-1.15813	14/113	6128,6129,6133,6144,6155,6159,6165,6167,6170,6233,6729,9045,9789,60559	RPL6,RPL7,RPL9,RPL21,RPL27,RPL29,RPL35A,RPL37,RPL39,RPS27A,SRP54,RPL14,SPCS2,SPCS3
9_Member	GO Biological Processes	GO:0000184	nuclear-transcribed mRNA catabolic process, nonsense-mediated decay	-2.66745	-0.963902	14/120	6128,6129,6133,6144,6155,6159,6165,6167,6170,6233,9045,9775,55110,55181	RPL6,RPL7,RPL9,RPL21,RPL27,RPL29,RPL35A,RPL37,RPL39,RPS27A,RPL14,EIF4A3,MAGOHB,SMG8
9_Member	GO Biological Processes	GO:0006614	SRP-dependent cotranslational protein targeting to membrane	-2.6519	-0.955349	12/95	6128,6129,6133,6144,6155,6159,6165,6167,6170,6233,6729,9045	RPL6,RPL7,RPL9,RPL21,RPL27,RPL29,RPL35A,RPL37,RPL39,RPS27A,SRP54,RPL14
9_Member	GO Biological Processes	GO:0006613	cotranslational protein targeting to membrane	-2.50072	-0.836204	12/99	6128,6129,6133,6144,6155,6159,6165,6167,6170,6233,6729,9045	RPL6,RPL7,RPL9,RPL21,RPL27,RPL29,RPL35A,RPL37,RPL39,RPS27A,SRP54,RPL14
9_Member	GO Biological Processes	GO:0002181	cytoplasmic translation	-2.42872	-0.784007	12/101	1660,6128,6133,6159,6165,6170,8562,8894,51372,51386,51441,51611	DHX9,RPL6,RPL9,RPL29,RPL35A,RPL39,DENR,EIF2S2,TMA7,EIF3L,YTHDF2,DPH5
10_Summary	GO Biological Processes	GO:0071826	ribonucleoprotein complex subunit organization	-7.18435	-4.46167	34/250	1207,1653,1660,1965,3320,4848,6128,6632,6633,6635,6637,6936,8161,8562,8894,9326,10728,11052,24148,27258,29093,29997,51065,51081,51119,51187,51386,51747,55239,55299,79577,79752,91746,219402	CLNS1A,DDX1,DHX9,EIF2S1,HSP90AA1,CNOT2,RPL6,SNRPD1,SNRPD2,SNRPE,SNRPG,GCFC2,COIL,DENR,EIF2S2,ZNHIT3,PTGES3,CPSF6,PRPF6,LSM3,MRPL22,NOP53,RPS27L,MRPS7,SBDS,RSL24D1,EIF3L,LUC7L3,OGFOD1,BRIX1,CDC73,ZFAND1,YTHDC1,MTIF3
10_Member	GO Biological Processes	GO:0071826	ribonucleoprotein complex subunit organization	-7.18435	-4.46167	34/250	1207,1653,1660,1965,3320,4848,6128,6632,6633,6635,6637,6936,8161,8562,8894,9326,10728,11052,24148,27258,29093,29997,51065,51081,51119,51187,51386,51747,55239,55299,79577,79752,91746,219402	CLNS1A,DDX1,DHX9,EIF2S1,HSP90AA1,CNOT2,RPL6,SNRPD1,SNRPD2,SNRPE,SNRPG,GCFC2,COIL,DENR,EIF2S2,ZNHIT3,PTGES3,CPSF6,PRPF6,LSM3,MRPL22,NOP53,RPS27L,MRPS7,SBDS,RSL24D1,EIF3L,LUC7L3,OGFOD1,BRIX1,CDC73,ZFAND1,YTHDC1,MTIF3
10_Member	GO Biological Processes	GO:0022618	ribonucleoprotein complex assembly	-6.77079	-4.19423	32/236	1207,1653,1660,1965,3320,4848,6128,6632,6633,6635,6637,6936,8161,8562,8894,9326,10728,11052,24148,27258,29093,29997,51065,51081,51119,51187,51386,51747,55239,55299,79577,91746	CLNS1A,DDX1,DHX9,EIF2S1,HSP90AA1,CNOT2,RPL6,SNRPD1,SNRPD2,SNRPE,SNRPG,GCFC2,COIL,DENR,EIF2S2,ZNHIT3,PTGES3,CPSF6,PRPF6,LSM3,MRPL22,NOP53,RPS27L,MRPS7,SBDS,RSL24D1,EIF3L,LUC7L3,OGFOD1,BRIX1,CDC73,YTHDC1
10_Member	GO Biological Processes	GO:0000245	spliceosomal complex assembly	-2.78354	-1.04912	9/57	1653,6632,6633,6635,6637,6936,24148,51747,91746	DDX1,SNRPD1,SNRPD2,SNRPE,SNRPG,GCFC2,PRPF6,LUC7L3,YTHDC1
10_Member	GO Biological Processes	GO:0000387	spliceosomal snRNP assembly	-2.53399	-0.860521	7/40	1207,6632,6633,6635,6637,8161,24148	CLNS1A,SNRPD1,SNRPD2,SNRPE,SNRPG,COIL,PRPF6
11_Summary	GO Biological Processes	GO:0060271	cilium assembly	-7.04466	-4.38892	45/391	583,585,1033,3320,8100,8195,8382,8766,9662,9702,10096,10464,11020,11064,23059,23116,27031,27241,51057,51626,51668,51715,55130,55582,55704,56912,57489,57545,64786,79600,79809,80173,80254,83544,84100,90410,92482,95681,115106,125488,200728,219844,255758,285331,339829,150082,1176,3837,6421,6687,7014,23011,55288,55686,55860,56776,63915,81565,89876,127602,2059,4070,5025,5908,5962,10787,80705,4430,84376	BBS2,BBS4,CDKN3,HSP90AA1,IFT88,MKKS,NME5,RAB11A,CEP135,CEP57,ACTR3,PIBF1,IFT27,CNTRL,CLUAP1,TOGARAM1,NPHP3,BBS9,WDPCP,DYNC2LI1,HSPB11,RAB23,ARMC4,KIF27,CCDC88A,IFT46,ODF2L,CC2D2A,TBC1D15,TCTN1,TTC21B,IFT74,CEP63,DNAL1,ARL6,IFT20,BBIP1,CEP41,HAUS1,TTC39C,TMEM17,HYLS1,TCTEX1D2,CCDC66,CCDC39,LCA5L,AP3S1,KPNB1,SFPQ,SPG7,TERF2,RAB21,RHOT1,MREG,ACTR10,FMN2,BLOC1S5,NDEL1,CFAP91,DNAH14,EPS8,TACSTD2,P2RX4…
11_Member	GO Biological Processes	GO:0060271	cilium assembly	-7.04466	-4.38892	45/391	583,585,1033,3320,8100,8195,8382,8766,9662,9702,10096,10464,11020,11064,23059,23116,27031,27241,51057,51626,51668,51715,55130,55582,55704,56912,57489,57545,64786,79600,79809,80173,80254,83544,84100,90410,92482,95681,115106,125488,200728,219844,255758,285331,339829	BBS2,BBS4,CDKN3,HSP90AA1,IFT88,MKKS,NME5,RAB11A,CEP135,CEP57,ACTR3,PIBF1,IFT27,CNTRL,CLUAP1,TOGARAM1,NPHP3,BBS9,WDPCP,DYNC2LI1,HSPB11,RAB23,ARMC4,KIF27,CCDC88A,IFT46,ODF2L,CC2D2A,TBC1D15,TCTN1,TTC21B,IFT74,CEP63,DNAL1,ARL6,IFT20,BBIP1,CEP41,HAUS1,TTC39C,TMEM17,HYLS1,TCTEX1D2,CCDC66,CCDC39
11_Member	GO Biological Processes	GO:0044782	cilium organization	-6.88976	-4.25815	46/409	583,585,1033,3320,8100,8195,8382,8766,9662,9702,10096,10464,11020,11064,23059,23116,27031,27241,51057,51626,51668,51715,55130,55582,55704,56912,57489,57545,64786,79600,79809,80173,80254,83544,84100,90410,92482,95681,115106,125488,150082,200728,219844,255758,285331,339829	BBS2,BBS4,CDKN3,HSP90AA1,IFT88,MKKS,NME5,RAB11A,CEP135,CEP57,ACTR3,PIBF1,IFT27,CNTRL,CLUAP1,TOGARAM1,NPHP3,BBS9,WDPCP,DYNC2LI1,HSPB11,RAB23,ARMC4,KIF27,CCDC88A,IFT46,ODF2L,CC2D2A,TBC1D15,TCTN1,TTC21B,IFT74,CEP63,DNAL1,ARL6,IFT20,BBIP1,CEP41,HAUS1,TTC39C,LCA5L,TMEM17,HYLS1,TCTEX1D2,CCDC66,CCDC39
11_Member	GO Biological Processes	GO:0007018	microtubule-based movement	-5.7298	-3.34291	34/288	583,585,1176,3837,6421,6687,7014,8100,8195,8382,10096,11020,23011,23059,27031,51626,51668,55130,55288,55582,55686,55860,56776,56912,63915,79809,80173,81565,89876,90410,127602,150082,255758,339829	BBS2,BBS4,AP3S1,KPNB1,SFPQ,SPG7,TERF2,IFT88,MKKS,NME5,ACTR3,IFT27,RAB21,CLUAP1,NPHP3,DYNC2LI1,HSPB11,ARMC4,RHOT1,KIF27,MREG,ACTR10,FMN2,IFT46,BLOC1S5,TTC21B,IFT74,NDEL1,CFAP91,IFT20,DNAH14,LCA5L,TCTEX1D2,CCDC39
11_Member	GO Biological Processes	GO:0030031	cell projection assembly	-4.56818	-2.44025	53/603	583,585,1033,2059,3320,4070,5025,5908,5962,8100,8195,8382,8766,9662,9702,10096,10464,10787,11020,11064,23059,23116,27031,27241,51057,51626,51668,51715,55130,55582,55704,56912,57489,57545,64786,79600,79809,80173,80254,80705,81565,83544,84100,90410,92482,95681,115106,125488,200728,219844,255758,285331,339829	BBS2,BBS4,CDKN3,EPS8,HSP90AA1,TACSTD2,P2RX4,RAP1B,RDX,IFT88,MKKS,NME5,RAB11A,CEP135,CEP57,ACTR3,PIBF1,NCKAP1,IFT27,CNTRL,CLUAP1,TOGARAM1,NPHP3,BBS9,WDPCP,DYNC2LI1,HSPB11,RAB23,ARMC4,KIF27,CCDC88A,IFT46,ODF2L,CC2D2A,TBC1D15,TCTN1,TTC21B,IFT74,CEP63,TSGA10,NDEL1,DNAL1,ARL6,IFT20,BBIP1,CEP41,HAUS1,TTC39C,TMEM17,HYLS1,TCTEX1D2,CCDC66,CCDC39
11_Member	GO Biological Processes	GO:0120031	plasma membrane bounded cell projection assembly	-4.52524	-2.41179	52/590	583,585,1033,2059,3320,4070,5025,5908,5962,8100,8195,8382,8766,9662,9702,10096,10464,10787,11020,11064,23059,23116,27031,27241,51057,51626,51668,51715,55130,55582,55704,56912,57489,57545,64786,79600,79809,80173,80254,81565,83544,84100,90410,92482,95681,115106,125488,200728,219844,255758,285331,339829	BBS2,BBS4,CDKN3,EPS8,HSP90AA1,TACSTD2,P2RX4,RAP1B,RDX,IFT88,MKKS,NME5,RAB11A,CEP135,CEP57,ACTR3,PIBF1,NCKAP1,IFT27,CNTRL,CLUAP1,TOGARAM1,NPHP3,BBS9,WDPCP,DYNC2LI1,HSPB11,RAB23,ARMC4,KIF27,CCDC88A,IFT46,ODF2L,CC2D2A,TBC1D15,TCTN1,TTC21B,IFT74,CEP63,NDEL1,DNAL1,ARL6,IFT20,BBIP1,CEP41,HAUS1,TTC39C,TMEM17,HYLS1,TCTEX1D2,CCDC66,CCDC39
11_Member	GO Biological Processes	GO:0042073	intraciliary transport	-4.38907	-2.3012	11/53	8100,11020,23059,51626,51668,56912,79809,80173,90410,150082,255758	IFT88,IFT27,CLUAP1,DYNC2LI1,HSPB11,IFT46,TTC21B,IFT74,IFT20,LCA5L,TCTEX1D2
11_Member	GO Biological Processes	GO:0010970	transport along microtubule	-4.37181	-2.29585	21/162	1176,6421,6687,7014,8100,11020,23011,23059,51626,51668,55288,55686,55860,56912,63915,79809,80173,81565,90410,150082,255758	AP3S1,SFPQ,SPG7,TERF2,IFT88,IFT27,RAB21,CLUAP1,DYNC2LI1,HSPB11,RHOT1,MREG,ACTR10,IFT46,BLOC1S5,TTC21B,IFT74,NDEL1,IFT20,LCA5L,TCTEX1D2
11_Member	GO Biological Processes	GO:0099111	microtubule-based transport	-4.37181	-2.29585	21/162	1176,6421,6687,7014,8100,11020,23011,23059,51626,51668,55288,55686,55860,56912,63915,79809,80173,81565,90410,150082,255758	AP3S1,SFPQ,SPG7,TERF2,IFT88,IFT27,RAB21,CLUAP1,DYNC2LI1,HSPB11,RHOT1,MREG,ACTR10,IFT46,BLOC1S5,TTC21B,IFT74,NDEL1,IFT20,LCA5L,TCTEX1D2
11_Member	GO Biological Processes	GO:0030705	cytoskeleton-dependent intracellular transport	-4.31329	-2.25336	24/201	1176,4430,6421,6687,7014,8100,11020,23011,23059,51626,51668,55288,55686,55704,55860,56912,63915,79809,80173,81565,84376,90410,150082,255758	AP3S1,MYO1B,SFPQ,SPG7,TERF2,IFT88,IFT27,RAB21,CLUAP1,DYNC2LI1,HSPB11,RHOT1,MREG,CCDC88A,ACTR10,IFT46,BLOC1S5,TTC21B,IFT74,NDEL1,HOOK3,IFT20,LCA5L,TCTEX1D2
11_Member	GO Biological Processes	GO:0035735	intraciliary transport involved in cilium assembly	-3.97829	-2.00379	9/40	8100,11020,23059,51626,51668,56912,79809,80173,90410	IFT88,IFT27,CLUAP1,DYNC2LI1,HSPB11,IFT46,TTC21B,IFT74,IFT20
12_Summary	GO Biological Processes	GO:0006281	DNA repair	-6.81374	-4.205	57/562	86,672,1653,1660,2177,2965,2966,3146,4361,5431,5436,5893,6118,6119,6233,6421,6917,7014,7336,7341,7913,8091,8359,8365,8366,8368,8370,8533,9318,10463,10721,11144,11200,22890,22909,23047,25898,26122,29997,51111,51366,51377,54780,55031,56647,56776,57599,57697,63967,79677,79728,80010,91419,91603,200558,317761,554313,3009,3024,6832,51010,57820,84057,164045	ACTL6A,BRCA1,DDX1,DHX9,FANCD2,GTF2H1,GTF2H2,HMGB1,MRE11,POLR2B,POLR2G,RAD52,RPA2,RPA3,RPS27A,SFPQ,TCEA1,TERF2,UBE2V2,SUMO1,DEK,HMGA2,H4C1,H4C8,H4C2,H4C13,H4C14,COPS3,COPS2,SLC30A9,POLQ,DMC1,CHEK2,ZBTB1,FAN1,PDS5B,RCHY1,EPC2,NOP53,KMT5B,UBR5,UCHL5,NSMCE4A,USP47,BCCIP,FMN2,WDR48,FANCM,CLSPN,SMC6,PALB2,RMI1,ATP23,ZNF830,APLF,C14orf39,H4C15,H1-5,H1-1,SUPV3L1,EXOSC3,CCNB1IP1,MND1,HFM1
12_Member	GO Biological Processes	GO:0006281	DNA repair	-6.81374	-4.205	57/562	86,672,1653,1660,2177,2965,2966,3146,4361,5431,5436,5893,6118,6119,6233,6421,6917,7014,7336,7341,7913,8091,8359,8365,8366,8368,8370,8533,9318,10463,10721,11144,11200,22890,22909,23047,25898,26122,29997,51111,51366,51377,54780,55031,56647,56776,57599,57697,63967,79677,79728,80010,91419,91603,200558,317761,554313	ACTL6A,BRCA1,DDX1,DHX9,FANCD2,GTF2H1,GTF2H2,HMGB1,MRE11,POLR2B,POLR2G,RAD52,RPA2,RPA3,RPS27A,SFPQ,TCEA1,TERF2,UBE2V2,SUMO1,DEK,HMGA2,H4C1,H4C8,H4C2,H4C13,H4C14,COPS3,COPS2,SLC30A9,POLQ,DMC1,CHEK2,ZBTB1,FAN1,PDS5B,RCHY1,EPC2,NOP53,KMT5B,UBR5,UCHL5,NSMCE4A,USP47,BCCIP,FMN2,WDR48,FANCM,CLSPN,SMC6,PALB2,RMI1,ATP23,ZNF830,APLF,C14orf39,H4C15
12_Member	GO Biological Processes	GO:0006302	double-strand break repair	-5.82173	-3.41764	32/260	672,1653,2177,4361,5893,6118,6119,6421,7336,7341,7913,8091,8359,8365,8366,8368,8370,10721,11144,11200,22909,51111,51366,56776,57599,57697,79728,80010,91419,200558,317761,554313	BRCA1,DDX1,FANCD2,MRE11,RAD52,RPA2,RPA3,SFPQ,UBE2V2,SUMO1,DEK,HMGA2,H4C1,H4C8,H4C2,H4C13,H4C14,POLQ,DMC1,CHEK2,FAN1,KMT5B,UBR5,FMN2,WDR48,FANCM,PALB2,RMI1,ATP23,APLF,C14orf39,H4C15
12_Member	GO Biological Processes	GO:0006310	DNA recombination	-3.82897	-1.8932	30/298	86,672,2177,3009,3024,3146,4361,5893,6118,6119,6421,6832,7014,10721,11144,22909,51010,51111,51377,54780,57599,57697,57820,79677,79728,80010,84057,164045,200558,317761	ACTL6A,BRCA1,FANCD2,H1-5,H1-1,HMGB1,MRE11,RAD52,RPA2,RPA3,SFPQ,SUPV3L1,TERF2,POLQ,DMC1,FAN1,EXOSC3,KMT5B,UCHL5,NSMCE4A,WDR48,FANCM,CCNB1IP1,SMC6,PALB2,RMI1,MND1,HFM1,APLF,C14orf39
13_Summary	GO Biological Processes	GO:0006401	RNA catabolic process	-6.79655	-4.1988	46/412	1655,1660,1736,2926,4670,4848,5393,5436,5684,5685,5686,5687,5689,5702,6128,6129,6133,6144,6155,6159,6165,6167,6170,6233,6418,6741,6832,7514,9045,9475,9775,9967,10179,11340,27258,50804,51010,51441,54464,55110,55181,79072,79621,80349,90459,90806,38,836,2646,3146,3643,3837,4928,10762,11164,51251,55746,56952,64802,79023,129401,195827,2053,125061,51170,51302,3550,4691,6428,6432,10914,11052,29896,79577…	DDX5,DHX9,DKC1,GRSF1,HNRNPM,CNOT2,EXOSC9,POLR2G,PSMA3,PSMA4,PSMA5,PSMA6,PSMB1,PSMC3,RPL6,RPL7,RPL9,RPL21,RPL27,RPL29,RPL35A,RPL37,RPL39,RPS27A,SET,SSB,SUPV3L1,XPO1,RPL14,ROCK2,EIF4A3,THRAP3,RBM7,EXOSC8,LSM3,MYEF2,EXOSC3,YTHDF2,XRN1,MAGOHB,SMG8,FASTKD3,RNASEH2B,WDR61,ERI1,ANGEL2,ACAT1,CASP3,GCKR,HMGB1,INSR,KPNB1,NUP98,NUP50,NUDT5,NT5C3A,NUP133,PRTFDC1,NMNAT1,NUP37,NUP35,PRXL2C,EPHX2,AFMID,HSD17B11…
13_Member	GO Biological Processes	GO:0006401	RNA catabolic process	-6.79655	-4.1988	46/412	1655,1660,1736,2926,4670,4848,5393,5436,5684,5685,5686,5687,5689,5702,6128,6129,6133,6144,6155,6159,6165,6167,6170,6233,6418,6741,6832,7514,9045,9475,9775,9967,10179,11340,27258,50804,51010,51441,54464,55110,55181,79072,79621,80349,90459,90806	DDX5,DHX9,DKC1,GRSF1,HNRNPM,CNOT2,EXOSC9,POLR2G,PSMA3,PSMA4,PSMA5,PSMA6,PSMB1,PSMC3,RPL6,RPL7,RPL9,RPL21,RPL27,RPL29,RPL35A,RPL37,RPL39,RPS27A,SET,SSB,SUPV3L1,XPO1,RPL14,ROCK2,EIF4A3,THRAP3,RBM7,EXOSC8,LSM3,MYEF2,EXOSC3,YTHDF2,XRN1,MAGOHB,SMG8,FASTKD3,RNASEH2B,WDR61,ERI1,ANGEL2
13_Member	GO Biological Processes	GO:0006402	mRNA catabolic process	-6.45536	-3.95452	42/370	1655,1660,4670,4848,5393,5436,5684,5685,5686,5687,5689,5702,6128,6129,6133,6144,6155,6159,6165,6167,6170,6233,6418,6741,6832,7514,9045,9475,9775,9967,11340,27258,50804,51010,51441,54464,55110,55181,79072,80349,90459,90806	DDX5,DHX9,HNRNPM,CNOT2,EXOSC9,POLR2G,PSMA3,PSMA4,PSMA5,PSMA6,PSMB1,PSMC3,RPL6,RPL7,RPL9,RPL21,RPL27,RPL29,RPL35A,RPL37,RPL39,RPS27A,SET,SSB,SUPV3L1,XPO1,RPL14,ROCK2,EIF4A3,THRAP3,EXOSC8,LSM3,MYEF2,EXOSC3,YTHDF2,XRN1,MAGOHB,SMG8,FASTKD3,WDR61,ERI1,ANGEL2
13_Member	GO Biological Processes	GO:0034655	nucleobase-containing compound catabolic process	-6.09767	-3.63823	62/664	38,836,1655,1660,1736,2646,2926,3146,3643,3837,4670,4848,4928,5393,5436,5684,5685,5686,5687,5689,5702,6128,6129,6133,6144,6155,6159,6165,6167,6170,6233,6418,6741,6832,7514,9045,9475,9775,9967,10179,10762,11164,11340,27258,50804,51010,51251,51441,54464,55110,55181,55746,56952,64802,79023,79072,79621,80349,90459,90806,129401,195827	ACAT1,CASP3,DDX5,DHX9,DKC1,GCKR,GRSF1,HMGB1,INSR,KPNB1,HNRNPM,CNOT2,NUP98,EXOSC9,POLR2G,PSMA3,PSMA4,PSMA5,PSMA6,PSMB1,PSMC3,RPL6,RPL7,RPL9,RPL21,RPL27,RPL29,RPL35A,RPL37,RPL39,RPS27A,SET,SSB,SUPV3L1,XPO1,RPL14,ROCK2,EIF4A3,THRAP3,RBM7,NUP50,NUDT5,EXOSC8,LSM3,MYEF2,EXOSC3,NT5C3A,YTHDF2,XRN1,MAGOHB,SMG8,NUP133,PRTFDC1,NMNAT1,NUP37,FASTKD3,RNASEH2B,WDR61,ERI1,ANGEL2,NUP35,PRXL2C
13_Member	GO Biological Processes	GO:0019439	aromatic compound catabolic process	-5.3545	-3.02975	64/730	38,836,1655,1660,1736,2053,2646,2926,3146,3643,3837,4670,4848,4928,5393,5436,5684,5685,5686,5687,5689,5702,6128,6129,6133,6144,6155,6159,6165,6167,6170,6233,6418,6741,6832,7514,9045,9475,9775,9967,10179,10762,11164,11340,27258,50804,51010,51251,51441,54464,55110,55181,55746,56952,64802,79023,79072,79621,80349,90459,90806,125061,129401,195827	ACAT1,CASP3,DDX5,DHX9,DKC1,EPHX2,GCKR,GRSF1,HMGB1,INSR,KPNB1,HNRNPM,CNOT2,NUP98,EXOSC9,POLR2G,PSMA3,PSMA4,PSMA5,PSMA6,PSMB1,PSMC3,RPL6,RPL7,RPL9,RPL21,RPL27,RPL29,RPL35A,RPL37,RPL39,RPS27A,SET,SSB,SUPV3L1,XPO1,RPL14,ROCK2,EIF4A3,THRAP3,RBM7,NUP50,NUDT5,EXOSC8,LSM3,MYEF2,EXOSC3,NT5C3A,YTHDF2,XRN1,MAGOHB,SMG8,NUP133,PRTFDC1,NMNAT1,NUP37,FASTKD3,RNASEH2B,WDR61,ERI1,ANGEL2,AFMID,NUP35,PRXL2C
13_Member	GO Biological Processes	GO:0046700	heterocycle catabolic process	-5.31102	-2.99203	63/717	38,836,1655,1660,1736,2646,2926,3146,3643,3837,4670,4848,4928,5393,5436,5684,5685,5686,5687,5689,5702,6128,6129,6133,6144,6155,6159,6165,6167,6170,6233,6418,6741,6832,7514,9045,9475,9775,9967,10179,10762,11164,11340,27258,50804,51010,51251,51441,54464,55110,55181,55746,56952,64802,79023,79072,79621,80349,90459,90806,125061,129401,195827	ACAT1,CASP3,DDX5,DHX9,DKC1,GCKR,GRSF1,HMGB1,INSR,KPNB1,HNRNPM,CNOT2,NUP98,EXOSC9,POLR2G,PSMA3,PSMA4,PSMA5,PSMA6,PSMB1,PSMC3,RPL6,RPL7,RPL9,RPL21,RPL27,RPL29,RPL35A,RPL37,RPL39,RPS27A,SET,SSB,SUPV3L1,XPO1,RPL14,ROCK2,EIF4A3,THRAP3,RBM7,NUP50,NUDT5,EXOSC8,LSM3,MYEF2,EXOSC3,NT5C3A,YTHDF2,XRN1,MAGOHB,SMG8,NUP133,PRTFDC1,NMNAT1,NUP37,FASTKD3,RNASEH2B,WDR61,ERI1,ANGEL2,AFMID,NUP35,PRXL2C
13_Member	GO Biological Processes	GO:0044270	cellular nitrogen compound catabolic process	-5.29164	-2.98015	63/718	38,836,1655,1660,1736,2646,2926,3146,3643,3837,4670,4848,4928,5393,5436,5684,5685,5686,5687,5689,5702,6128,6129,6133,6144,6155,6159,6165,6167,6170,6233,6418,6741,6832,7514,9045,9475,9775,9967,10179,10762,11164,11340,27258,50804,51010,51251,51441,54464,55110,55181,55746,56952,64802,79023,79072,79621,80349,90459,90806,125061,129401,195827	ACAT1,CASP3,DDX5,DHX9,DKC1,GCKR,GRSF1,HMGB1,INSR,KPNB1,HNRNPM,CNOT2,NUP98,EXOSC9,POLR2G,PSMA3,PSMA4,PSMA5,PSMA6,PSMB1,PSMC3,RPL6,RPL7,RPL9,RPL21,RPL27,RPL29,RPL35A,RPL37,RPL39,RPS27A,SET,SSB,SUPV3L1,XPO1,RPL14,ROCK2,EIF4A3,THRAP3,RBM7,NUP50,NUDT5,EXOSC8,LSM3,MYEF2,EXOSC3,NT5C3A,YTHDF2,XRN1,MAGOHB,SMG8,NUP133,PRTFDC1,NMNAT1,NUP37,FASTKD3,RNASEH2B,WDR61,ERI1,ANGEL2,AFMID,NUP35,PRXL2C
13_Member	GO Biological Processes	GO:1901361	organic cyclic compound catabolic process	-5.21618	-2.93432	66/768	38,836,1655,1660,1736,2053,2646,2926,3146,3643,3837,4670,4848,4928,5393,5436,5684,5685,5686,5687,5689,5702,6128,6129,6133,6144,6155,6159,6165,6167,6170,6233,6418,6741,6832,7514,9045,9475,9775,9967,10179,10762,11164,11340,27258,50804,51010,51170,51251,51302,51441,54464,55110,55181,55746,56952,64802,79023,79072,79621,80349,90459,90806,125061,129401,195827	ACAT1,CASP3,DDX5,DHX9,DKC1,EPHX2,GCKR,GRSF1,HMGB1,INSR,KPNB1,HNRNPM,CNOT2,NUP98,EXOSC9,POLR2G,PSMA3,PSMA4,PSMA5,PSMA6,PSMB1,PSMC3,RPL6,RPL7,RPL9,RPL21,RPL27,RPL29,RPL35A,RPL37,RPL39,RPS27A,SET,SSB,SUPV3L1,XPO1,RPL14,ROCK2,EIF4A3,THRAP3,RBM7,NUP50,NUDT5,EXOSC8,LSM3,MYEF2,EXOSC3,HSD17B11,NT5C3A,CYP39A1,YTHDF2,XRN1,MAGOHB,SMG8,NUP133,PRTFDC1,NMNAT1,NUP37,FASTKD3,RNASEH2B,WDR61,ERI1,ANGEL2,AFMID,NUP3…
13_Member	GO Biological Processes	GO:0000956	nuclear-transcribed mRNA catabolic process	-4.89831	-2.69217	26/210	1655,4848,5393,5436,6128,6129,6133,6144,6155,6159,6165,6167,6170,6233,6741,9045,9775,9967,11340,27258,51010,54464,55110,55181,80349,90459	DDX5,CNOT2,EXOSC9,POLR2G,RPL6,RPL7,RPL9,RPL21,RPL27,RPL29,RPL35A,RPL37,RPL39,RPS27A,SSB,RPL14,EIF4A3,THRAP3,EXOSC8,LSM3,EXOSC3,XRN1,MAGOHB,SMG8,WDR61,ERI1
13_Member	GO Biological Processes	GO:1903311	regulation of mRNA metabolic process	-4.89496	-2.69217	35/328	1655,1660,3550,4670,4691,4928,5393,5436,5684,5685,5686,5687,5689,5702,6233,6418,6428,6432,7514,9475,9967,10179,10914,11052,11340,29896,50804,51010,51441,54464,79072,79577,79810,90806,91746	DDX5,DHX9,IK,HNRNPM,NCL,NUP98,EXOSC9,POLR2G,PSMA3,PSMA4,PSMA5,PSMA6,PSMB1,PSMC3,RPS27A,SET,SRSF3,SRSF7,XPO1,ROCK2,THRAP3,RBM7,PAPOLA,CPSF6,EXOSC8,TRA2A,MYEF2,EXOSC3,YTHDF2,XRN1,FASTKD3,CDC73,PTCD2,ANGEL2,YTHDC1
13_Member	GO Biological Processes	GO:0043487	regulation of RNA stability	-3.91095	-1.95417	22/187	1660,1736,4670,5393,5684,5685,5686,5687,5689,5702,6233,6418,7514,9475,9967,11340,50804,51010,51441,54464,79072,90806	DHX9,DKC1,HNRNPM,EXOSC9,PSMA3,PSMA4,PSMA5,PSMA6,PSMB1,PSMC3,RPS27A,SET,XPO1,ROCK2,THRAP3,EXOSC8,MYEF2,EXOSC3,YTHDF2,XRN1,FASTKD3,ANGEL2
13_Member	GO Biological Processes	GO:0043488	regulation of mRNA stability	-3.7783	-1.85495	21/178	1660,4670,5393,5684,5685,5686,5687,5689,5702,6233,6418,7514,9475,9967,11340,50804,51010,51441,54464,79072,90806	DHX9,HNRNPM,EXOSC9,PSMA3,PSMA4,PSMA5,PSMA6,PSMB1,PSMC3,RPS27A,SET,XPO1,ROCK2,THRAP3,EXOSC8,MYEF2,EXOSC3,YTHDF2,XRN1,FASTKD3,ANGEL2
13_Member	GO Biological Processes	GO:0061013	regulation of mRNA catabolic process	-3.4916	-1.61193	22/200	1660,4670,5393,5436,5684,5685,5686,5687,5689,5702,6233,6418,7514,9475,9967,11340,50804,51010,51441,54464,79072,90806	DHX9,HNRNPM,EXOSC9,POLR2G,PSMA3,PSMA4,PSMA5,PSMA6,PSMB1,PSMC3,RPS27A,SET,XPO1,ROCK2,THRAP3,EXOSC8,MYEF2,EXOSC3,YTHDF2,XRN1,FASTKD3,ANGEL2
14_Summary	GO Biological Processes	GO:0044772	mitotic cell cycle phase transition	-6.6946	-4.148	59/595	637,672,898,1033,1164,2059,3320,3550,4303,4361,4678,4848,5001,5500,5557,5558,5684,5685,5686,5687,5689,5702,5933,5962,6118,6119,7324,7756,8091,8766,8881,9134,9662,9702,10403,10983,11064,11200,23594,23595,26271,27085,29117,29997,51053,51065,54984,55031,55844,56984,57504,63967,79577,79621,80254,91603,92421,95681,115106,585,805,1602,3643,5289,5931,6421,7013,7014,7514,8658,8726,9475,10015,10274,10735,…	BID,BRCA1,CCNE1,CDKN3,CKS2,EPS8,HSP90AA1,IK,FOXO4,MRE11,NASP,CNOT2,ORC5,PPP1CB,PRIM1,PRIM2,PSMA3,PSMA4,PSMA5,PSMA6,PSMB1,PSMC3,RBL1,RDX,RPA2,RPA3,UBE2E1,ZNF207,HMGA2,RAB11A,CDC16,CCNE2,CEP135,CEP57,NDC80,CCNI,CNTRL,CHEK2,ORC6,ORC3,FBXO5,MTBP,BRD7,NOP53,GMNN,RPS27L,PINX1,USP47,PPP2R2D,PSMG2,MTA3,CLSPN,CDC73,RNASEH2B,CEP63,ZNF830,CHMP4C,CEP41,HAUS1,BBS4,CALM2,DACH1,INSR,PIK3C3,RBBP7,SFPQ,TERF1,TERF…
14_Member	GO Biological Processes	GO:0044772	mitotic cell cycle phase transition	-6.6946	-4.148	59/595	637,672,898,1033,1164,2059,3320,3550,4303,4361,4678,4848,5001,5500,5557,5558,5684,5685,5686,5687,5689,5702,5933,5962,6118,6119,7324,7756,8091,8766,8881,9134,9662,9702,10403,10983,11064,11200,23594,23595,26271,27085,29117,29997,51053,51065,54984,55031,55844,56984,57504,63967,79577,79621,80254,91603,92421,95681,115106	BID,BRCA1,CCNE1,CDKN3,CKS2,EPS8,HSP90AA1,IK,FOXO4,MRE11,NASP,CNOT2,ORC5,PPP1CB,PRIM1,PRIM2,PSMA3,PSMA4,PSMA5,PSMA6,PSMB1,PSMC3,RBL1,RDX,RPA2,RPA3,UBE2E1,ZNF207,HMGA2,RAB11A,CDC16,CCNE2,CEP135,CEP57,NDC80,CCNI,CNTRL,CHEK2,ORC6,ORC3,FBXO5,MTBP,BRD7,NOP53,GMNN,RPS27L,PINX1,USP47,PPP2R2D,PSMG2,MTA3,CLSPN,CDC73,RNASEH2B,CEP63,ZNF830,CHMP4C,CEP41,HAUS1
14_Member	GO Biological Processes	GO:0010389	regulation of G2/M transition of mitotic cell cycle	-5.8218	-3.41764	27/199	672,3320,4303,4361,5684,5685,5686,5687,5689,5702,8091,8766,9662,9702,11064,26271,29997,54984,55031,57504,63967,79621,80254,91603,92421,95681,115106	BRCA1,HSP90AA1,FOXO4,MRE11,PSMA3,PSMA4,PSMA5,PSMA6,PSMB1,PSMC3,HMGA2,RAB11A,CEP135,CEP57,CNTRL,FBXO5,NOP53,PINX1,USP47,MTA3,CLSPN,RNASEH2B,CEP63,ZNF830,CHMP4C,CEP41,HAUS1
14_Member	GO Biological Processes	GO:0044770	cell cycle phase transition	-5.65505	-3.28132	59/640	637,672,898,1033,1164,2059,3320,3550,4303,4361,4678,4848,5001,5500,5557,5558,5684,5685,5686,5687,5689,5702,5933,5962,6118,6119,7324,7756,8091,8766,8881,9134,9662,9702,10403,10983,11064,11200,23594,23595,26271,27085,29117,29997,51053,51065,54984,55031,55844,56984,57504,63967,79577,79621,80254,91603,92421,95681,115106	BID,BRCA1,CCNE1,CDKN3,CKS2,EPS8,HSP90AA1,IK,FOXO4,MRE11,NASP,CNOT2,ORC5,PPP1CB,PRIM1,PRIM2,PSMA3,PSMA4,PSMA5,PSMA6,PSMB1,PSMC3,RBL1,RDX,RPA2,RPA3,UBE2E1,ZNF207,HMGA2,RAB11A,CDC16,CCNE2,CEP135,CEP57,NDC80,CCNI,CNTRL,CHEK2,ORC6,ORC3,FBXO5,MTBP,BRD7,NOP53,GMNN,RPS27L,PINX1,USP47,PPP2R2D,PSMG2,MTA3,CLSPN,CDC73,RNASEH2B,CEP63,ZNF830,CHMP4C,CEP41,HAUS1
14_Member	GO Biological Processes	GO:0010564	regulation of cell cycle process	-5.28787	-2.98015	68/795	585,637,672,805,898,1602,3320,3550,3643,4303,4361,4848,5289,5684,5685,5686,5687,5689,5702,5931,5933,5962,6118,6421,7013,7014,7324,7514,7756,8091,8658,8726,8766,8881,9475,9662,9702,10015,10274,10403,10735,10869,11064,11200,11335,25978,26271,27085,29117,29997,51065,51441,51652,54984,55031,56984,57448,57504,63967,79577,79621,79848,80254,80314,91603,92421,95681,115106	BBS4,BID,BRCA1,CALM2,CCNE1,DACH1,HSP90AA1,IK,INSR,FOXO4,MRE11,CNOT2,PIK3C3,PSMA3,PSMA4,PSMA5,PSMA6,PSMB1,PSMC3,RBBP7,RBL1,RDX,RPA2,SFPQ,TERF1,TERF2,UBE2E1,XPO1,ZNF207,HMGA2,TNKS,EED,RAB11A,CDC16,ROCK2,CEP135,CEP57,PDCD6IP,STAG1,NDC80,STAG2,USP19,CNTRL,CHEK2,CBX3,CHMP2B,FBXO5,MTBP,BRD7,NOP53,RPS27L,YTHDF2,CHMP3,PINX1,USP47,PSMG2,BIRC6,MTA3,CLSPN,CDC73,RNASEH2B,CSPP1,CEP63,EPC1,ZNF830,CHMP4C,CEP41,…
14_Member	GO Biological Processes	GO:1902749	regulation of cell cycle G2/M phase transition	-5.13932	-2.86893	27/216	672,3320,4303,4361,5684,5685,5686,5687,5689,5702,8091,8766,9662,9702,11064,26271,29997,54984,55031,57504,63967,79621,80254,91603,92421,95681,115106	BRCA1,HSP90AA1,FOXO4,MRE11,PSMA3,PSMA4,PSMA5,PSMA6,PSMB1,PSMC3,HMGA2,RAB11A,CEP135,CEP57,CNTRL,FBXO5,NOP53,PINX1,USP47,MTA3,CLSPN,RNASEH2B,CEP63,ZNF830,CHMP4C,CEP41,HAUS1
14_Member	GO Biological Processes	GO:1901990	regulation of mitotic cell cycle phase transition	-5.02262	-2.77577	44/449	637,672,898,3320,3550,4303,4361,4848,5684,5685,5686,5687,5689,5702,5933,5962,6118,7324,7756,8091,8766,8881,9662,9702,10403,11064,11200,26271,27085,29117,29997,51065,54984,55031,56984,57504,63967,79577,79621,80254,91603,92421,95681,115106	BID,BRCA1,CCNE1,HSP90AA1,IK,FOXO4,MRE11,CNOT2,PSMA3,PSMA4,PSMA5,PSMA6,PSMB1,PSMC3,RBL1,RDX,RPA2,UBE2E1,ZNF207,HMGA2,RAB11A,CDC16,CEP135,CEP57,NDC80,CNTRL,CHEK2,FBXO5,MTBP,BRD7,NOP53,RPS27L,PINX1,USP47,PSMG2,MTA3,CLSPN,CDC73,RNASEH2B,CEP63,ZNF830,CHMP4C,CEP41,HAUS1
14_Member	GO Biological Processes	GO:0010972	negative regulation of G2/M transition of mitotic cell cycle	-4.87171	-2.6805	16/95	672,4303,4361,5684,5685,5686,5687,5689,5702,8091,29997,54984,55031,63967,91603,92421	BRCA1,FOXO4,MRE11,PSMA3,PSMA4,PSMA5,PSMA6,PSMB1,PSMC3,HMGA2,NOP53,PINX1,USP47,CLSPN,ZNF830,CHMP4C
14_Member	GO Biological Processes	GO:0045786	negative regulation of cell cycle	-4.79463	-2.61442	56/637	672,836,1033,1407,1649,2177,3550,4291,4303,4361,4848,5684,5685,5686,5687,5689,5702,5931,5933,6009,6118,7013,7014,7756,8091,8649,8658,8726,9575,10403,10614,11200,11335,26271,27085,27250,29117,29997,51053,51065,51719,54984,55031,56984,63967,64223,79577,79621,79968,80254,80314,90806,91603,92421,153129,168451	BRCA1,CASP3,CDKN3,CRY1,DDIT3,FANCD2,IK,MLF1,FOXO4,MRE11,CNOT2,PSMA3,PSMA4,PSMA5,PSMA6,PSMB1,PSMC3,RBBP7,RBL1,RHEB,RPA2,TERF1,TERF2,ZNF207,HMGA2,LAMTOR3,TNKS,EED,CLOCK,NDC80,HEXIM1,CHEK2,CBX3,FBXO5,MTBP,PDCD4,BRD7,NOP53,GMNN,RPS27L,CAB39,PINX1,USP47,PSMG2,CLSPN,MLST8,CDC73,RNASEH2B,WDR76,CEP63,EPC1,ANGEL2,ZNF830,CHMP4C,SLC38A9,THAP5
14_Member	GO Biological Processes	GO:0000086	G2/M transition of mitotic cell cycle	-4.77071	-2.60432	29/252	672,3320,4303,4361,5500,5684,5685,5686,5687,5689,5702,8091,8766,9662,9702,11064,11200,26271,29997,54984,55031,57504,63967,79621,80254,91603,92421,95681,115106	BRCA1,HSP90AA1,FOXO4,MRE11,PPP1CB,PSMA3,PSMA4,PSMA5,PSMA6,PSMB1,PSMC3,HMGA2,RAB11A,CEP135,CEP57,CNTRL,CHEK2,FBXO5,NOP53,PINX1,USP47,MTA3,CLSPN,RNASEH2B,CEP63,ZNF830,CHMP4C,CEP41,HAUS1
14_Member	GO Biological Processes	GO:0010948	negative regulation of cell cycle process	-4.48425	-2.37786	36/357	672,3550,4303,4361,4848,5684,5685,5686,5687,5689,5702,5931,5933,6118,7013,7014,7756,8091,8658,8726,10403,11200,11335,26271,27085,29117,29997,51065,54984,55031,56984,63967,79577,80314,91603,92421	BRCA1,IK,FOXO4,MRE11,CNOT2,PSMA3,PSMA4,PSMA5,PSMA6,PSMB1,PSMC3,RBBP7,RBL1,RPA2,TERF1,TERF2,ZNF207,HMGA2,TNKS,EED,NDC80,CHEK2,CBX3,FBXO5,MTBP,BRD7,NOP53,RPS27L,PINX1,USP47,PSMG2,CLSPN,CDC73,EPC1,ZNF830,CHMP4C
14_Member	GO Biological Processes	GO:1901991	negative regulation of mitotic cell cycle phase transition	-4.41446	-2.31845	28/250	672,3550,4303,4361,4848,5684,5685,5686,5687,5689,5702,5933,6118,7756,8091,10403,11200,26271,29117,29997,51065,54984,55031,56984,63967,79577,91603,92421	BRCA1,IK,FOXO4,MRE11,CNOT2,PSMA3,PSMA4,PSMA5,PSMA6,PSMB1,PSMC3,RBL1,RPA2,ZNF207,HMGA2,NDC80,CHEK2,FBXO5,BRD7,NOP53,RPS27L,PINX1,USP47,PSMG2,CLSPN,CDC73,ZNF830,CHMP4C
14_Member	GO Biological Processes	GO:1902750	negative regulation of cell cycle G2/M phase transition	-4.21463	-2.17015	16/107	672,4303,4361,5684,5685,5686,5687,5689,5702,8091,29997,54984,55031,63967,91603,92421	BRCA1,FOXO4,MRE11,PSMA3,PSMA4,PSMA5,PSMA6,PSMB1,PSMC3,HMGA2,NOP53,PINX1,USP47,CLSPN,ZNF830,CHMP4C
14_Member	GO Biological Processes	GO:0044839	cell cycle G2/M phase transition	-4.18732	-2.15777	29/271	672,3320,4303,4361,5500,5684,5685,5686,5687,5689,5702,8091,8766,9662,9702,11064,11200,26271,29997,54984,55031,57504,63967,79621,80254,91603,92421,95681,115106	BRCA1,HSP90AA1,FOXO4,MRE11,PPP1CB,PSMA3,PSMA4,PSMA5,PSMA6,PSMB1,PSMC3,HMGA2,RAB11A,CEP135,CEP57,CNTRL,CHEK2,FBXO5,NOP53,PINX1,USP47,MTA3,CLSPN,RNASEH2B,CEP63,ZNF830,CHMP4C,CEP41,HAUS1
14_Member	GO Biological Processes	GO:1901987	regulation of cell cycle phase transition	-4.17035	-2.14663	44/487	637,672,898,3320,3550,4303,4361,4848,5684,5685,5686,5687,5689,5702,5933,5962,6118,7324,7756,8091,8766,8881,9662,9702,10403,11064,11200,26271,27085,29117,29997,51065,54984,55031,56984,57504,63967,79577,79621,80254,91603,92421,95681,115106	BID,BRCA1,CCNE1,HSP90AA1,IK,FOXO4,MRE11,CNOT2,PSMA3,PSMA4,PSMA5,PSMA6,PSMB1,PSMC3,RBL1,RDX,RPA2,UBE2E1,ZNF207,HMGA2,RAB11A,CDC16,CEP135,CEP57,NDC80,CNTRL,CHEK2,FBXO5,MTBP,BRD7,NOP53,RPS27L,PINX1,USP47,PSMG2,MTA3,CLSPN,CDC73,RNASEH2B,CEP63,ZNF830,CHMP4C,CEP41,HAUS1
14_Member	GO Biological Processes	GO:1901988	negative regulation of cell cycle phase transition	-3.85807	-1.91594	28/269	672,3550,4303,4361,4848,5684,5685,5686,5687,5689,5702,5933,6118,7756,8091,10403,11200,26271,29117,29997,51065,54984,55031,56984,63967,79577,91603,92421	BRCA1,IK,FOXO4,MRE11,CNOT2,PSMA3,PSMA4,PSMA5,PSMA6,PSMB1,PSMC3,RBL1,RPA2,ZNF207,HMGA2,NDC80,CHEK2,FBXO5,BRD7,NOP53,RPS27L,PINX1,USP47,PSMG2,CLSPN,CDC73,ZNF830,CHMP4C
14_Member	GO Biological Processes	GO:0045930	negative regulation of mitotic cell cycle	-3.50854	-1.62048	32/340	672,2177,3550,4303,4361,4848,5684,5685,5686,5687,5689,5702,5933,6118,7756,8091,8658,10403,11200,26271,27085,29117,29997,51065,54984,55031,56984,63967,79577,90806,91603,92421	BRCA1,FANCD2,IK,FOXO4,MRE11,CNOT2,PSMA3,PSMA4,PSMA5,PSMA6,PSMB1,PSMC3,RBL1,RPA2,ZNF207,HMGA2,TNKS,NDC80,CHEK2,FBXO5,MTBP,BRD7,NOP53,RPS27L,PINX1,USP47,PSMG2,CLSPN,CDC73,ANGEL2,ZNF830,CHMP4C
14_Member	GO Biological Processes	GO:0007346	regulation of mitotic cell cycle	-3.41609	-1.55169	56/718	440,637,672,898,1164,2177,3320,3550,3643,4303,4361,4848,5684,5685,5686,5687,5689,5702,5933,5962,6118,6119,7324,7756,8091,8658,8766,8881,9662,9702,10015,10274,10403,10735,11064,11200,25978,26271,27085,29117,29997,51065,51652,54984,55031,56984,57504,63967,79577,79621,80254,90806,91603,92421,95681,115106	ASNS,BID,BRCA1,CCNE1,CKS2,FANCD2,HSP90AA1,IK,INSR,FOXO4,MRE11,CNOT2,PSMA3,PSMA4,PSMA5,PSMA6,PSMB1,PSMC3,RBL1,RDX,RPA2,RPA3,UBE2E1,ZNF207,HMGA2,TNKS,RAB11A,CDC16,CEP135,CEP57,PDCD6IP,STAG1,NDC80,STAG2,CNTRL,CHEK2,CHMP2B,FBXO5,MTBP,BRD7,NOP53,RPS27L,CHMP3,PINX1,USP47,PSMG2,MTA3,CLSPN,CDC73,RNASEH2B,CEP63,ANGEL2,ZNF830,CHMP4C,CEP41,HAUS1
14_Member	GO Biological Processes	GO:0044818	mitotic G2/M transition checkpoint	-3.13007	-1.32646	7/32	672,4303,4361,8091,29997,63967,91603	BRCA1,FOXO4,MRE11,HMGA2,NOP53,CLSPN,ZNF830
14_Member	GO Biological Processes	GO:0000075	cell cycle checkpoint	-2.98348	-1.20197	22/218	672,1407,2177,3550,4303,4361,4848,6118,7756,8091,9575,10403,11200,29997,51065,56984,63967,79621,79968,80254,91603,92421	BRCA1,CRY1,FANCD2,IK,FOXO4,MRE11,CNOT2,RPA2,ZNF207,HMGA2,CLOCK,NDC80,CHEK2,NOP53,RPS27L,PSMG2,CLSPN,RNASEH2B,WDR76,CEP63,ZNF830,CHMP4C
14_Member	GO Biological Processes	GO:0000077	DNA damage checkpoint	-2.9753	-1.1971	17/150	672,1407,2177,4303,4361,4848,6118,8091,9575,11200,29997,51065,63967,79621,79968,80254,91603	BRCA1,CRY1,FANCD2,FOXO4,MRE11,CNOT2,RPA2,HMGA2,CLOCK,CHEK2,NOP53,RPS27L,CLSPN,RNASEH2B,WDR76,CEP63,ZNF830
14_Member	GO Biological Processes	GO:0031570	DNA integrity checkpoint	-2.64053	-0.947327	17/161	672,1407,2177,4303,4361,4848,6118,8091,9575,11200,29997,51065,63967,79621,79968,80254,91603	BRCA1,CRY1,FANCD2,FOXO4,MRE11,CNOT2,RPA2,HMGA2,CLOCK,CHEK2,NOP53,RPS27L,CLSPN,RNASEH2B,WDR76,CEP63,ZNF830
14_Member	GO Biological Processes	GO:0007093	mitotic cell cycle checkpoint	-2.52844	-0.857544	17/165	672,2177,3550,4303,4361,4848,6118,7756,8091,10403,11200,29997,51065,56984,63967,91603,92421	BRCA1,FANCD2,IK,FOXO4,MRE11,CNOT2,RPA2,ZNF207,HMGA2,NDC80,CHEK2,NOP53,RPS27L,PSMG2,CLSPN,ZNF830,CHMP4C
14_Member	GO Biological Processes	GO:0007095	mitotic G2 DNA damage checkpoint	-2.35549	-0.72822	5/23	4303,4361,8091,29997,63967	FOXO4,MRE11,HMGA2,NOP53,CLSPN
14_Member	GO Biological Processes	GO:0031572	G2 DNA damage checkpoint	-2.19412	-0.625807	6/35	672,4303,4361,8091,29997,63967	BRCA1,FOXO4,MRE11,HMGA2,NOP53,CLSPN
14_Member	GO Biological Processes	GO:0044773	mitotic DNA damage checkpoint	-2.02248	-0.491991	11/100	2177,4303,4361,4848,6118,8091,11200,29997,51065,63967,91603	FANCD2,FOXO4,MRE11,CNOT2,RPA2,HMGA2,CHEK2,NOP53,RPS27L,CLSPN,ZNF830
15_Summary	GO Biological Processes	GO:0006260	DNA replication	-5.91495	-3.47857	33/270	672,898,1602,1660,4361,4673,4678,5001,5557,5558,5931,6118,6119,6418,6742,7013,7014,9134,10721,11200,23594,23595,26271,27000,27101,51053,51507,55704,57697,63967,80010,91603,116447,6917	BRCA1,CCNE1,DACH1,DHX9,MRE11,NAP1L1,NASP,ORC5,PRIM1,PRIM2,RBBP7,RPA2,RPA3,SET,SSBP1,TERF1,TERF2,CCNE2,POLQ,CHEK2,ORC6,ORC3,FBXO5,DNAJC2,CACYBP,GMNN,RTF2,CCDC88A,FANCM,CLSPN,RMI1,ZNF830,TOP1MT,TCEA1
15_Member	GO Biological Processes	GO:0006260	DNA replication	-5.91495	-3.47857	33/270	672,898,1602,1660,4361,4673,4678,5001,5557,5558,5931,6118,6119,6418,6742,7013,7014,9134,10721,11200,23594,23595,26271,27000,27101,51053,51507,55704,57697,63967,80010,91603,116447	BRCA1,CCNE1,DACH1,DHX9,MRE11,NAP1L1,NASP,ORC5,PRIM1,PRIM2,RBBP7,RPA2,RPA3,SET,SSBP1,TERF1,TERF2,CCNE2,POLQ,CHEK2,ORC6,ORC3,FBXO5,DNAJC2,CACYBP,GMNN,RTF2,CCDC88A,FANCM,CLSPN,RMI1,ZNF830,TOP1MT
15_Member	GO Biological Processes	GO:0044786	cell cycle DNA replication	-4.89564	-2.69217	13/65	1602,5557,5558,6118,6119,7013,7014,11200,23595,26271,51053,51507,91603	DACH1,PRIM1,PRIM2,RPA2,RPA3,TERF1,TERF2,CHEK2,ORC3,FBXO5,GMNN,RTF2,ZNF830
15_Member	GO Biological Processes	GO:0006261	DNA-dependent DNA replication	-4.88219	-2.6867	21/150	898,1602,4361,5001,5557,5558,6118,6119,6742,7013,7014,9134,10721,11200,23594,23595,26271,51053,51507,57697,91603	CCNE1,DACH1,MRE11,ORC5,PRIM1,PRIM2,RPA2,RPA3,SSBP1,TERF1,TERF2,CCNE2,POLQ,CHEK2,ORC6,ORC3,FBXO5,GMNN,RTF2,FANCM,ZNF830
15_Member	GO Biological Processes	GO:0033260	nuclear DNA replication	-4.5644	-2.44014	12/60	1602,5557,5558,6118,6119,7013,7014,11200,23595,51053,51507,91603	DACH1,PRIM1,PRIM2,RPA2,RPA3,TERF1,TERF2,CHEK2,ORC3,GMNN,RTF2,ZNF830
15_Member	GO Biological Processes	GO:1905777	regulation of exonuclease activity	-3.93669	-1.97743	3/3	6917,7013,7014	TCEA1,TERF1,TERF2
15_Member	GO Biological Processes	GO:2000104	negative regulation of DNA-dependent DNA replication	-3.68162	-1.76511	6/19	7013,7014,11200,26271,51053,91603	TERF1,TERF2,CHEK2,FBXO5,GMNN,ZNF830
15_Member	GO Biological Processes	GO:1902576	negative regulation of nuclear cell cycle DNA replication	-3.35077	-1.50923	3/4	7013,7014,11200	TERF1,TERF2,CHEK2
15_Member	GO Biological Processes	GO:0032201	telomere maintenance via semi-conservative replication	-2.7891	-1.05169	6/27	5557,5558,6118,6119,7013,7014	PRIM1,PRIM2,RPA2,RPA3,TERF1,TERF2
15_Member	GO Biological Processes	GO:0008156	negative regulation of DNA replication	-2.25785	-0.66584	6/34	7013,7014,11200,26271,51053,91603	TERF1,TERF2,CHEK2,FBXO5,GMNN,ZNF830
15_Member	GO Biological Processes	GO:0006275	regulation of DNA replication	-2.16241	-0.603084	12/109	1602,1660,5001,7013,7014,11200,23595,26271,27101,51053,55704,91603	DACH1,DHX9,ORC5,TERF1,TERF2,CHEK2,ORC3,FBXO5,CACYBP,GMNN,CCDC88A,ZNF830
15_Member	GO Biological Processes	GO:0033262	regulation of nuclear cell cycle DNA replication	-2.09464	-0.550931	4/17	1602,7013,7014,11200	DACH1,TERF1,TERF2,CHEK2
16_Summary	GO Biological Processes	GO:0090305	nucleic acid phosphodiester bond hydrolysis	-5.89157	-3.46261	36/309	836,1653,2965,2966,3146,3837,4361,4848,5393,6118,6119,6233,7257,10556,10775,10799,11052,11102,11340,22909,51010,51077,51163,51367,51692,54059,54464,57697,64802,79621,83940,90459,90806,143689,200558,283254,6741,54931	CASP3,DDX1,GTF2H1,GTF2H2,HMGB1,KPNB1,MRE11,CNOT2,EXOSC9,RPA2,RPA3,RPS27A,TSNAX,RPP30,POP4,RPP40,CPSF6,RPP14,EXOSC8,FAN1,EXOSC3,FCF1,DBR1,POP5,CPSF3,YBEY,XRN1,FANCM,NMNAT1,RNASEH2B,TATDN1,ERI1,ANGEL2,PIWIL4,APLF,HARBI1,SSB,TRMT10C
16_Member	GO Biological Processes	GO:0090305	nucleic acid phosphodiester bond hydrolysis	-5.89157	-3.46261	36/309	836,1653,2965,2966,3146,3837,4361,4848,5393,6118,6119,6233,7257,10556,10775,10799,11052,11102,11340,22909,51010,51077,51163,51367,51692,54059,54464,57697,64802,79621,83940,90459,90806,143689,200558,283254	CASP3,DDX1,GTF2H1,GTF2H2,HMGB1,KPNB1,MRE11,CNOT2,EXOSC9,RPA2,RPA3,RPS27A,TSNAX,RPP30,POP4,RPP40,CPSF6,RPP14,EXOSC8,FAN1,EXOSC3,FCF1,DBR1,POP5,CPSF3,YBEY,XRN1,FANCM,NMNAT1,RNASEH2B,TATDN1,ERI1,ANGEL2,PIWIL4,APLF,HARBI1
16_Member	GO Biological Processes	GO:0099116	tRNA 5'-end processing	-5.53226	-3.1837	7/15	6741,10556,10775,10799,11102,51367,54931	SSB,RPP30,POP4,RPP40,RPP14,POP5,TRMT10C
16_Member	GO Biological Processes	GO:0001682	tRNA 5'-leader removal	-5.02134	-2.77577	6/12	6741,10556,10775,10799,11102,51367	SSB,RPP30,POP4,RPP40,RPP14,POP5
16_Member	GO Biological Processes	GO:0034471	ncRNA 5'-end processing	-4.89418	-2.69217	7/18	6741,10556,10775,10799,11102,51367,54931	SSB,RPP30,POP4,RPP40,RPP14,POP5,TRMT10C
16_Member	GO Biological Processes	GO:0000966	RNA 5'-end processing	-4.54487	-2.42424	7/20	6741,10556,10775,10799,11102,51367,54931	SSB,RPP30,POP4,RPP40,RPP14,POP5,TRMT10C
16_Member	GO Biological Processes	GO:0090501	RNA phosphodiester bond hydrolysis	-4.08606	-2.08715	20/157	4848,5393,7257,10556,10775,10799,11052,11102,11340,51010,51077,51163,51367,51692,54059,54464,79621,90459,90806,143689	CNOT2,EXOSC9,TSNAX,RPP30,POP4,RPP40,CPSF6,RPP14,EXOSC8,EXOSC3,FCF1,DBR1,POP5,CPSF3,YBEY,XRN1,RNASEH2B,ERI1,ANGEL2,PIWIL4
16_Member	GO Biological Processes	GO:0090502	RNA phosphodiester bond hydrolysis, endonucleolytic	-3.31967	-1.48159	12/80	7257,10556,10775,10799,11102,51077,51163,51367,51692,54059,79621,143689	TSNAX,RPP30,POP4,RPP40,RPP14,FCF1,DBR1,POP5,CPSF3,YBEY,RNASEH2B,PIWIL4
17_Summary	GO Biological Processes	GO:0061512	protein localization to cilium	-5.56474	-3.21003	13/57	585,9135,27241,54585,55704,57545,79600,79809,84100,90410,92482,285331,339829	BBS4,RABEP1,BBS9,LZTFL1,CCDC88A,CC2D2A,TCTN1,TTC21B,ARL6,IFT20,BBIP1,CCDC66,CCDC39
17_Member	GO Biological Processes	GO:0061512	protein localization to cilium	-5.56474	-3.21003	13/57	585,9135,27241,54585,55704,57545,79600,79809,84100,90410,92482,285331,339829	BBS4,RABEP1,BBS9,LZTFL1,CCDC88A,CC2D2A,TCTN1,TTC21B,ARL6,IFT20,BBIP1,CCDC66,CCDC39
17_Member	GO Biological Processes	GO:1903564	regulation of protein localization to cilium	-2.2688	-0.671051	3/8	54585,55704,285331	LZTFL1,CCDC88A,CCDC66
18_Summary	GO Biological Processes	GO:2001020	regulation of response to DNA damage stimulus	-5.38127	-3.05069	28/222	637,672,754,1407,1655,1660,3146,3622,5893,6118,7014,7178,7336,7913,8091,9521,10721,11200,26271,51111,51366,54780,55031,56776,57007,79621,79624,79968,468,573,1649,2122,3320,3805,4928,5052,5771,5933,6119,6421,7189,7295,7873,8382,9475,10000,10728,10762,10869,27000,27250,29761,51009,51142,51501,54407,55364,55746,55872,64223,79023,81565,129401,260425,101928527	BID,BRCA1,PTTG1IP,CRY1,DDX5,DHX9,HMGB1,ING2,RAD52,RPA2,TERF2,TPT1,UBE2V2,DEK,HMGA2,EEF1E1,POLQ,CHEK2,FBXO5,KMT5B,UBR5,NSMCE4A,USP47,FMN2,ACKR3,RNASEH2B,ARMT1,WDR76,ATF4,BAG1,DDIT3,MECOM,HSP90AA1,KIR2DL4,NUP98,PRDX1,PTPN2,RBL1,RPA3,SFPQ,TRAF6,TXN,MANF,NME5,ROCK2,AKT3,PTGES3,NUP50,USP19,DNAJC2,PDCD4,USP25,DERL2,CHCHD2,HIKESHI,SLC38A2,IMPACT,NUP133,PBK,MLST8,NUP37,NDEL1,NUP35,MAGI3,PIGBOS1
18_Member	GO Biological Processes	GO:2001020	regulation of response to DNA damage stimulus	-5.38127	-3.05069	28/222	637,672,754,1407,1655,1660,3146,3622,5893,6118,7014,7178,7336,7913,8091,9521,10721,11200,26271,51111,51366,54780,55031,56776,57007,79621,79624,79968	BID,BRCA1,PTTG1IP,CRY1,DDX5,DHX9,HMGB1,ING2,RAD52,RPA2,TERF2,TPT1,UBE2V2,DEK,HMGA2,EEF1E1,POLQ,CHEK2,FBXO5,KMT5B,UBR5,NSMCE4A,USP47,FMN2,ACKR3,RNASEH2B,ARMT1,WDR76
18_Member	GO Biological Processes	GO:0080135	regulation of cellular response to stress	-4.98835	-2.75233	65/765	468,573,637,672,754,1407,1649,1655,1660,2122,3146,3320,3622,3805,4928,5052,5771,5893,5933,6118,6119,6421,7014,7178,7189,7295,7336,7873,7913,8091,8382,9475,9521,10000,10721,10728,10762,10869,11200,26271,27000,27250,29761,51009,51111,51142,51366,51501,54407,54780,55031,55364,55746,55872,56776,57007,64223,79023,79621,79624,79968,81565,129401,260425,101928527	ATF4,BAG1,BID,BRCA1,PTTG1IP,CRY1,DDIT3,DDX5,DHX9,MECOM,HMGB1,HSP90AA1,ING2,KIR2DL4,NUP98,PRDX1,PTPN2,RAD52,RBL1,RPA2,RPA3,SFPQ,TERF2,TPT1,TRAF6,TXN,UBE2V2,MANF,DEK,HMGA2,NME5,ROCK2,EEF1E1,AKT3,POLQ,PTGES3,NUP50,USP19,CHEK2,FBXO5,DNAJC2,PDCD4,USP25,DERL2,KMT5B,CHCHD2,UBR5,HIKESHI,SLC38A2,NSMCE4A,USP47,IMPACT,NUP133,PBK,FMN2,ACKR3,MLST8,NUP37,RNASEH2B,ARMT1,WDR76,NDEL1,NUP35,MAGI3,PIGBOS1
18_Member	GO Biological Processes	GO:2001021	negative regulation of response to DNA damage stimulus	-3.22008	-1.40815	12/82	637,754,3622,7014,7178,8091,10721,11200,26271,51366,55031,57007	BID,PTTG1IP,ING2,TERF2,TPT1,HMGA2,POLQ,CHEK2,FBXO5,UBR5,USP47,ACKR3
18_Member	GO Biological Processes	GO:0006282	regulation of DNA repair	-2.01039	-0.482673	13/128	672,1660,3146,5893,6118,7014,7336,7913,8091,10721,51111,51366,56776	BRCA1,DHX9,HMGB1,RAD52,RPA2,TERF2,UBE2V2,DEK,HMGA2,POLQ,KMT5B,UBR5,FMN2
19_Summary	GO Biological Processes	GO:0070646	protein modification by small protein removal	-4.92384	-2.69716	33/300	86,329,672,4086,4089,4303,5684,5685,5686,5687,5689,5702,6233,7189,8533,9318,9736,10254,10869,23032,29761,29997,51377,54764,55031,55288,56943,57337,57599,63967,64750,114803,123228,1452,1649,5393,5747,7324,7341,7993,8881,9575,10613,11059,11146,11340,23190,23327,25898,26271,51009,51010,51028,51185,51528,51667,55872,57448,79031,79718,118424,200845,284996,285533,161,754,841,3320,4898,5962,10015,11200,…	ACTL6A,BIRC2,BRCA1,SMAD1,SMAD4,FOXO4,PSMA3,PSMA4,PSMA5,PSMA6,PSMB1,PSMC3,RPS27A,TRAF6,COPS3,COPS2,USP34,STAM2,USP19,USP33,USP25,NOP53,UCHL5,ZRANB1,USP47,RHOT1,ENY2,SENP7,WDR48,CLSPN,SMURF2,MYSM1,SENP8,CSNK1A1,DDIT3,EXOSC9,PTK2,UBE2E1,SUMO1,UBXN8,CDC16,CLOCK,ERLIN1,WWP1,GLMN,EXOSC8,UBXN4,NEDD4L,RCHY1,FBXO5,DERL2,EXOSC3,VPS36,CRBN,JKAMP,NUB1,PBK,BIRC6,PDCL3,TBL1XR1,UBE2J2,KCTD6,RNF149,RNF175,AP2A2,…
19_Member	GO Biological Processes	GO:0070646	protein modification by small protein removal	-4.92384	-2.69716	33/300	86,329,672,4086,4089,4303,5684,5685,5686,5687,5689,5702,6233,7189,8533,9318,9736,10254,10869,23032,29761,29997,51377,54764,55031,55288,56943,57337,57599,63967,64750,114803,123228	ACTL6A,BIRC2,BRCA1,SMAD1,SMAD4,FOXO4,PSMA3,PSMA4,PSMA5,PSMA6,PSMB1,PSMC3,RPS27A,TRAF6,COPS3,COPS2,USP34,STAM2,USP19,USP33,USP25,NOP53,UCHL5,ZRANB1,USP47,RHOT1,ENY2,SENP7,WDR48,CLSPN,SMURF2,MYSM1,SENP8
19_Member	GO Biological Processes	GO:0016579	protein deubiquitination	-4.20587	-2.16724	30/284	86,329,672,4086,4089,4303,5684,5685,5686,5687,5689,5702,6233,7189,9736,10254,10869,23032,29761,29997,51377,54764,55031,55288,56943,57599,63967,64750,114803,123228	ACTL6A,BIRC2,BRCA1,SMAD1,SMAD4,FOXO4,PSMA3,PSMA4,PSMA5,PSMA6,PSMB1,PSMC3,RPS27A,TRAF6,USP34,STAM2,USP19,USP33,USP25,NOP53,UCHL5,ZRANB1,USP47,RHOT1,ENY2,WDR48,CLSPN,SMURF2,MYSM1,SENP8
19_Member	GO Biological Processes	GO:0043632	modification-dependent macromolecule catabolic process	-2.78084	-1.0479	49/648	329,1452,1649,5393,5684,5685,5686,5687,5689,5702,5747,6233,7324,7341,7993,8533,8881,9575,9736,10613,10869,11059,11146,11340,23032,23190,23327,25898,26271,29761,29997,51009,51010,51028,51185,51377,51528,51667,54764,55031,55872,57448,64750,79031,79718,118424,200845,284996,285533	BIRC2,CSNK1A1,DDIT3,EXOSC9,PSMA3,PSMA4,PSMA5,PSMA6,PSMB1,PSMC3,PTK2,RPS27A,UBE2E1,SUMO1,UBXN8,COPS3,CDC16,CLOCK,USP34,ERLIN1,USP19,WWP1,GLMN,EXOSC8,USP33,UBXN4,NEDD4L,RCHY1,FBXO5,USP25,NOP53,DERL2,EXOSC3,VPS36,CRBN,UCHL5,JKAMP,NUB1,ZRANB1,USP47,PBK,BIRC6,SMURF2,PDCL3,TBL1XR1,UBE2J2,KCTD6,RNF149,RNF175
19_Member	GO Biological Processes	GO:0044257	cellular protein catabolic process	-2.72243	-0.996839	57/786	161,329,754,841,1452,1649,3320,4898,5684,5685,5686,5687,5689,5702,5747,5962,6233,7324,7341,7993,8533,8881,9575,9736,10015,10613,10869,11059,11146,11200,23032,23190,23327,25898,26271,29761,29997,51009,51028,51185,51377,51528,51667,54764,55031,55872,57448,64750,79031,79718,80011,92421,118424,200845,201475,284996,285533	AP2A2,BIRC2,PTTG1IP,CASP8,CSNK1A1,DDIT3,HSP90AA1,NRDC,PSMA3,PSMA4,PSMA5,PSMA6,PSMB1,PSMC3,PTK2,RDX,RPS27A,UBE2E1,SUMO1,UBXN8,COPS3,CDC16,CLOCK,USP34,PDCD6IP,ERLIN1,USP19,WWP1,GLMN,CHEK2,USP33,UBXN4,NEDD4L,RCHY1,FBXO5,USP25,NOP53,DERL2,VPS36,CRBN,UCHL5,JKAMP,NUB1,ZRANB1,USP47,PBK,BIRC6,SMURF2,PDCL3,TBL1XR1,PSME3IP1,CHMP4C,UBE2J2,KCTD6,RAB12,RNF149,RNF175
19_Member	GO Biological Processes	GO:0043161	proteasome-mediated ubiquitin-dependent protein catabolic process	-2.50454	-0.837484	34/423	329,1452,1649,5684,5685,5686,5687,5689,5702,6233,7324,7341,7993,8881,9575,10613,10869,11059,11146,23190,23327,25898,26271,29997,51009,51185,51377,51528,51667,55872,64750,79718,118424,285533	BIRC2,CSNK1A1,DDIT3,PSMA3,PSMA4,PSMA5,PSMA6,PSMB1,PSMC3,RPS27A,UBE2E1,SUMO1,UBXN8,CDC16,CLOCK,ERLIN1,USP19,WWP1,GLMN,UBXN4,NEDD4L,RCHY1,FBXO5,NOP53,DERL2,CRBN,UCHL5,JKAMP,NUB1,PBK,SMURF2,TBL1XR1,UBE2J2,RNF175
19_Member	GO Biological Processes	GO:0006511	ubiquitin-dependent protein catabolic process	-2.34794	-0.725618	46/631	329,1452,1649,5684,5685,5686,5687,5689,5702,5747,6233,7324,7341,7993,8533,8881,9575,9736,10613,10869,11059,11146,23032,23190,23327,25898,26271,29761,29997,51009,51028,51185,51377,51528,51667,54764,55031,55872,57448,64750,79031,79718,118424,200845,284996,285533	BIRC2,CSNK1A1,DDIT3,PSMA3,PSMA4,PSMA5,PSMA6,PSMB1,PSMC3,PTK2,RPS27A,UBE2E1,SUMO1,UBXN8,COPS3,CDC16,CLOCK,USP34,ERLIN1,USP19,WWP1,GLMN,USP33,UBXN4,NEDD4L,RCHY1,FBXO5,USP25,NOP53,DERL2,VPS36,CRBN,UCHL5,JKAMP,NUB1,ZRANB1,USP47,PBK,BIRC6,SMURF2,PDCL3,TBL1XR1,UBE2J2,KCTD6,RNF149,RNF175
19_Member	GO Biological Processes	GO:0019941	modification-dependent protein catabolic process	-2.27366	-0.671051	46/637	329,1452,1649,5684,5685,5686,5687,5689,5702,5747,6233,7324,7341,7993,8533,8881,9575,9736,10613,10869,11059,11146,23032,23190,23327,25898,26271,29761,29997,51009,51028,51185,51377,51528,51667,54764,55031,55872,57448,64750,79031,79718,118424,200845,284996,285533	BIRC2,CSNK1A1,DDIT3,PSMA3,PSMA4,PSMA5,PSMA6,PSMB1,PSMC3,PTK2,RPS27A,UBE2E1,SUMO1,UBXN8,COPS3,CDC16,CLOCK,USP34,ERLIN1,USP19,WWP1,GLMN,USP33,UBXN4,NEDD4L,RCHY1,FBXO5,USP25,NOP53,DERL2,VPS36,CRBN,UCHL5,JKAMP,NUB1,ZRANB1,USP47,PBK,BIRC6,SMURF2,PDCL3,TBL1XR1,UBE2J2,KCTD6,RNF149,RNF175
19_Member	GO Biological Processes	GO:0051603	proteolysis involved in cellular protein catabolic process	-2.1944	-0.625807	51/729	329,841,1452,1649,4898,5684,5685,5686,5687,5689,5702,5747,6233,7324,7341,7993,8533,8881,9575,9736,10015,10613,10869,11059,11146,23032,23190,23327,25898,26271,29761,29997,51009,51028,51185,51377,51528,51667,54764,55031,55872,57448,64750,79031,79718,80011,92421,118424,200845,284996,285533	BIRC2,CASP8,CSNK1A1,DDIT3,NRDC,PSMA3,PSMA4,PSMA5,PSMA6,PSMB1,PSMC3,PTK2,RPS27A,UBE2E1,SUMO1,UBXN8,COPS3,CDC16,CLOCK,USP34,PDCD6IP,ERLIN1,USP19,WWP1,GLMN,USP33,UBXN4,NEDD4L,RCHY1,FBXO5,USP25,NOP53,DERL2,VPS36,CRBN,UCHL5,JKAMP,NUB1,ZRANB1,USP47,PBK,BIRC6,SMURF2,PDCL3,TBL1XR1,PSME3IP1,CHMP4C,UBE2J2,KCTD6,RNF149,RNF175
19_Member	GO Biological Processes	GO:0010498	proteasomal protein catabolic process	-2.14049	-0.585118	36/480	329,1452,1649,5684,5685,5686,5687,5689,5702,6233,7324,7341,7993,8881,9575,10613,10869,11059,11146,23190,23327,25898,26271,29761,29997,51009,51185,51377,51528,51667,55872,64750,79718,80011,118424,285533	BIRC2,CSNK1A1,DDIT3,PSMA3,PSMA4,PSMA5,PSMA6,PSMB1,PSMC3,RPS27A,UBE2E1,SUMO1,UBXN8,CDC16,CLOCK,ERLIN1,USP19,WWP1,GLMN,UBXN4,NEDD4L,RCHY1,FBXO5,USP25,NOP53,DERL2,CRBN,UCHL5,JKAMP,NUB1,PBK,SMURF2,TBL1XR1,PSME3IP1,UBE2J2,RNF175
20_Summary	GO Biological Processes	GO:0008535	respiratory chain complex IV assembly	-4.79439	-2.61442	8/25	6834,29090,55744,79072,84334,388753,493753,100303755,4698,4700,4706,4729,83943,90871,137682	SURF1,TIMM21,COA1,FASTKD3,COA8,COA6,COA5,PET117,NDUFA5,NDUFA6,NDUFAB1,NDUFV2,IMMP2L,DMAC1,NDUFAF6
20_Member	GO Biological Processes	GO:0008535	respiratory chain complex IV assembly	-4.79439	-2.61442	8/25	6834,29090,55744,79072,84334,388753,493753,100303755	SURF1,TIMM21,COA1,FASTKD3,COA8,COA6,COA5,PET117
20_Member	GO Biological Processes	GO:0033617	mitochondrial respiratory chain complex IV assembly	-4.38743	-2.3012	7/21	6834,29090,55744,79072,84334,493753,100303755	SURF1,TIMM21,COA1,FASTKD3,COA8,COA5,PET117
20_Member	GO Biological Processes	GO:0017004	cytochrome complex assembly	-3.64551	-1.73588	8/35	6834,29090,55744,79072,84334,388753,493753,100303755	SURF1,TIMM21,COA1,FASTKD3,COA8,COA6,COA5,PET117
20_Member	GO Biological Processes	GO:0033108	mitochondrial respiratory chain complex assembly	-3.54975	-1.65313	14/98	4698,4700,4706,4729,6834,29090,55744,79072,83943,84334,90871,137682,493753,100303755	NDUFA5,NDUFA6,NDUFAB1,NDUFV2,SURF1,TIMM21,COA1,FASTKD3,IMMP2L,COA8,DMAC1,NDUFAF6,COA5,PET117

## Sheet: NBS1 NB8 commonly expressed enr
GroupID	Category	Term	Description	LogP	Log(q-value)	InTerm_InList	Genes	Symbols
1_Summary	GO Biological Processes	GO:0099536	synaptic signaling	-4.72698	-0.407869	14/733	2742,2916,3084,3556,8447,8526,23025,29767,56131,60482,89780,114088,341359,388135,5873,635,1545,2645,55107,1780,11055,338382	GLRA2,GRM6,NRG1,IL1RAP,DOC2B,DGKE,UNC13A,TMOD2,PCDHB4,SLC5A7,WNT3A,TRIM9,SYT10,INSYN1,RAB27A,BHMT,CYP1B1,GCK,ANO1,DYNC1I1,ZPBP,RAB7B
1_Member	GO Biological Processes	GO:0099536	synaptic signaling	-4.72698	-0.407869	14/733	2742,2916,3084,3556,8447,8526,23025,29767,56131,60482,89780,114088,341359,388135	GLRA2,GRM6,NRG1,IL1RAP,DOC2B,DGKE,UNC13A,TMOD2,PCDHB4,SLC5A7,WNT3A,TRIM9,SYT10,INSYN1
1_Member	GO Biological Processes	GO:0099537	trans-synaptic signaling	-4.12416	-0.106089	13/728	2742,2916,3556,8447,8526,23025,29767,56131,60482,89780,114088,341359,388135	GLRA2,GRM6,IL1RAP,DOC2B,DGKE,UNC13A,TMOD2,PCDHB4,SLC5A7,WNT3A,TRIM9,SYT10,INSYN1
1_Member	GO Biological Processes	GO:0007268	chemical synaptic transmission	-3.56711	0	12/720	2742,2916,8447,8526,23025,29767,56131,60482,89780,114088,341359,388135	GLRA2,GRM6,DOC2B,DGKE,UNC13A,TMOD2,PCDHB4,SLC5A7,WNT3A,TRIM9,SYT10,INSYN1
1_Member	GO Biological Processes	GO:0098916	anterograde trans-synaptic signaling	-3.56711	0	12/720	2742,2916,8447,8526,23025,29767,56131,60482,89780,114088,341359,388135	GLRA2,GRM6,DOC2B,DGKE,UNC13A,TMOD2,PCDHB4,SLC5A7,WNT3A,TRIM9,SYT10,INSYN1
1_Member	GO Biological Processes	GO:0048489	synaptic vesicle transport	-2.94036	0	5/156	5873,8447,23025,114088,341359	RAB27A,DOC2B,UNC13A,TRIM9,SYT10
1_Member	GO Biological Processes	GO:0097480	establishment of synaptic vesicle localization	-2.94036	0	5/156	5873,8447,23025,114088,341359	RAB27A,DOC2B,UNC13A,TRIM9,SYT10
1_Member	GO Biological Processes	GO:0097479	synaptic vesicle localization	-2.80943	0	5/167	5873,8447,23025,114088,341359	RAB27A,DOC2B,UNC13A,TRIM9,SYT10
1_Member	GO Biological Processes	GO:0007269	neurotransmitter secretion	-2.75318	0	5/172	8447,23025,60482,114088,341359	DOC2B,UNC13A,SLC5A7,TRIM9,SYT10
1_Member	GO Biological Processes	GO:0099643	signal release from synapse	-2.75318	0	5/172	8447,23025,60482,114088,341359	DOC2B,UNC13A,SLC5A7,TRIM9,SYT10
1_Member	GO Biological Processes	GO:0001505	regulation of neurotransmitter levels	-2.67637	0	7/355	635,1545,8447,23025,60482,114088,341359	BHMT,CYP1B1,DOC2B,UNC13A,SLC5A7,TRIM9,SYT10
1_Member	GO Biological Processes	GO:1903307	positive regulation of regulated secretory pathway	-2.59785	0	3/54	5873,8447,341359	RAB27A,DOC2B,SYT10
1_Member	GO Biological Processes	GO:0016079	synaptic vesicle exocytosis	-2.50212	0	4/120	8447,23025,114088,341359	DOC2B,UNC13A,TRIM9,SYT10
1_Member	GO Biological Processes	GO:0099504	synaptic vesicle cycle	-2.47934	0	5/199	8447,23025,89780,114088,341359	DOC2B,UNC13A,WNT3A,TRIM9,SYT10
1_Member	GO Biological Processes	GO:1903532	positive regulation of secretion by cell	-2.3553	0	7/406	2645,3556,5873,8447,23025,55107,341359	GCK,IL1RAP,RAB27A,DOC2B,UNC13A,ANO1,SYT10
1_Member	GO Biological Processes	GO:0099003	vesicle-mediated transport in synapse	-2.34563	0	5/214	5873,8447,23025,114088,341359	RAB27A,DOC2B,UNC13A,TRIM9,SYT10
1_Member	GO Biological Processes	GO:0051650	establishment of vesicle localization	-2.2815	0	6/316	1780,5873,8447,23025,114088,341359	DYNC1I1,RAB27A,DOC2B,UNC13A,TRIM9,SYT10
1_Member	GO Biological Processes	GO:0032024	positive regulation of insulin secretion	-2.2285	0	3/73	2645,8447,55107	GCK,DOC2B,ANO1
1_Member	GO Biological Processes	GO:0051047	positive regulation of secretion	-2.18999	0	7/436	2645,3556,5873,8447,23025,55107,341359	GCK,IL1RAP,RAB27A,DOC2B,UNC13A,ANO1,SYT10
1_Member	GO Biological Processes	GO:0051648	vesicle localization	-2.18582	0	6/331	1780,5873,8447,23025,114088,341359	DYNC1I1,RAB27A,DOC2B,UNC13A,TRIM9,SYT10
1_Member	GO Biological Processes	GO:0016050	vesicle organization	-2.16124	0	6/335	5873,8447,11055,23025,114088,338382	RAB27A,DOC2B,ZPBP,UNC13A,TRIM9,RAB7B
1_Member	GO Biological Processes	GO:0017156	calcium ion regulated exocytosis	-2.12017	0	4/154	8447,23025,114088,341359	DOC2B,UNC13A,TRIM9,SYT10
1_Member	GO Biological Processes	GO:1903305	regulation of regulated secretory pathway	-2.04454	0	4/162	5873,8447,114088,341359	RAB27A,DOC2B,TRIM9,SYT10
1_Member	GO Biological Processes	GO:0023061	signal release	-2.03442	0	7/467	2645,8447,23025,55107,60482,114088,341359	GCK,DOC2B,UNC13A,ANO1,SLC5A7,TRIM9,SYT10
2_Summary	GO Biological Processes	GO:0001759	organ induction	-3.30434	0	3/24	2255,7482,89780,3084,9244,10468,51129,147372,2,4015,5858,6590,83666,84632,1646,7010,7498,474,3199,325,5873,8526	FGF10,WNT2B,WNT3A,NRG1,CRLF1,FST,ANGPTL4,CCBE1,A2M,LOX,PZP,SLPI,PARP9,AFAP1L2,AKR1C2,TEK,XDH,ATOH1,HOXA2,APCS,RAB27A,DGKE
2_Member	GO Biological Processes	GO:0001759	organ induction	-3.6387	0	3/24	2255,7482,89780	FGF10,WNT2B,WNT3A
2_Member	Canonical Pathways	M5883	NABA SECRETED FACTORS	-3.4589	0	8/344	2255,3084,7482,9244,10468,51129,89780,147372	FGF10,NRG1,WNT2B,CRLF1,FST,ANGPTL4,WNT3A,CCBE1
2_Member	Canonical Pathways	M5885	NABA MATRISOME ASSOCIATED	-3.39193	0	12/753	2,2255,3084,4015,5858,6590,7482,9244,10468,51129,89780,147372	A2M,FGF10,NRG1,LOX,PZP,SLPI,WNT2B,CRLF1,FST,ANGPTL4,WNT3A,CCBE1
2_Member	GO Biological Processes	GO:0050731	positive regulation of peptidyl-tyrosine phosphorylation	-3.3525	0	6/194	2255,3084,9244,83666,84632,89780	FGF10,NRG1,CRLF1,PARP9,AFAP1L2,WNT3A
2_Member	GO Biological Processes	GO:0010092	specification of animal organ identity	-3.14644	0	3/35	2255,7482,89780	FGF10,WNT2B,WNT3A
2_Member	GO Biological Processes	GO:0031128	developmental induction	-3.11024	0	3/36	2255,7482,89780	FGF10,WNT2B,WNT3A
2_Member	GO Biological Processes	GO:0003156	regulation of animal organ formation	-3.04097	0	3/38	2255,7482,89780	FGF10,WNT2B,WNT3A
2_Member	GO Biological Processes	GO:0050730	regulation of peptidyl-tyrosine phosphorylation	-2.70491	0	6/259	2255,3084,9244,83666,84632,89780	FGF10,NRG1,CRLF1,PARP9,AFAP1L2,WNT3A
2_Member	GO Biological Processes	GO:0043491	protein kinase B signaling	-2.59091	0	6/273	1646,2255,3084,4015,7010,7498	AKR1C2,FGF10,NRG1,LOX,TEK,XDH
2_Member	GO Biological Processes	GO:0045165	cell fate commitment	-2.58304	0	6/274	474,2255,3084,3199,7482,89780	ATOH1,FGF10,NRG1,HOXA2,WNT2B,WNT3A
2_Member	GO Biological Processes	GO:0018108	peptidyl-tyrosine phosphorylation	-2.56958	0	7/371	2255,3084,7010,9244,83666,84632,89780	FGF10,NRG1,TEK,CRLF1,PARP9,AFAP1L2,WNT3A
2_Member	GO Biological Processes	GO:0061098	positive regulation of protein tyrosine kinase activity	-2.55273	0	3/56	3084,84632,89780	NRG1,AFAP1L2,WNT3A
2_Member	GO Biological Processes	GO:0018212	peptidyl-tyrosine modification	-2.55021	0	7/374	2255,3084,7010,9244,83666,84632,89780	FGF10,NRG1,TEK,CRLF1,PARP9,AFAP1L2,WNT3A
2_Member	GO Biological Processes	GO:0042471	ear morphogenesis	-2.46366	0	4/123	474,2255,3199,89780	ATOH1,FGF10,HOXA2,WNT3A
2_Member	GO Biological Processes	GO:0048645	animal organ formation	-2.42725	0	3/62	2255,7482,89780	FGF10,WNT2B,WNT3A
2_Member	GO Biological Processes	GO:0030879	mammary gland development	-2.24272	0	4/142	2255,3084,7498,89780	FGF10,NRG1,XDH,WNT3A
2_Member	GO Biological Processes	GO:0051896	regulation of protein kinase B signaling	-2.08061	0	5/248	1646,2255,3084,7010,7498	AKR1C2,FGF10,NRG1,TEK,XDH
2_Member	GO Biological Processes	GO:0042060	wound healing	-2.06855	0	8/576	2,325,2255,3084,4015,5873,8526,89780	A2M,APCS,FGF10,NRG1,LOX,RAB27A,DGKE,WNT3A
2_Member	GO Biological Processes	GO:0110110	positive regulation of animal organ morphogenesis	-2.04645	0	3/85	2255,7482,89780	FGF10,WNT2B,WNT3A
3_Summary	GO Biological Processes	GO:0007264	small GTPase mediated signal transduction	-3.30434	0	10/556	2,395,1124,2255,3084,5873,10750,57221,84249,338382	A2M,ARHGAP6,CHN2,FGF10,NRG1,RAB27A,GRAP,ARFGEF3,PSD2,RAB7B
3_Member	GO Biological Processes	GO:0007264	small GTPase mediated signal transduction	-3.30434	0	10/556	2,395,1124,2255,3084,5873,10750,57221,84249,338382	A2M,ARHGAP6,CHN2,FGF10,NRG1,RAB27A,GRAP,ARFGEF3,PSD2,RAB7B
3_Member	GO Biological Processes	GO:0007265	Ras protein signal transduction	-3.01648	0	8/402	395,2255,3084,5873,10750,57221,84249,338382	ARHGAP6,FGF10,NRG1,RAB27A,GRAP,ARFGEF3,PSD2,RAB7B
3_Member	GO Biological Processes	GO:0051056	regulation of small GTPase mediated signal transduction	-2.96418	0	7/316	2,395,1124,2255,3084,57221,84249	A2M,ARHGAP6,CHN2,FGF10,NRG1,ARFGEF3,PSD2
4_Summary	Reactome Gene Sets	R-HSA-8956319	Nucleobase catabolism	-3.0751	0	3/37	7498,25939,377841	XDH,SAMHD1,ENTPD8
4_Member	Reactome Gene Sets	R-HSA-8956319	Nucleobase catabolism	-3.0751	0	3/37	7498,25939,377841	XDH,SAMHD1,ENTPD8
5_Summary	GO Biological Processes	GO:0099054	presynapse assembly	-2.82619	0	3/45	3556,89780,347731,3084,56131,341359	IL1RAP,WNT3A,LRRTM3,NRG1,PCDHB4,SYT10
5_Member	GO Biological Processes	GO:0099054	presynapse assembly	-2.82619	0	3/45	3556,89780,347731	IL1RAP,WNT3A,LRRTM3
5_Member	GO Biological Processes	GO:0099172	presynapse organization	-2.74496	0	3/48	3556,89780,347731	IL1RAP,WNT3A,LRRTM3
5_Member	GO Biological Processes	GO:0007416	synapse assembly	-2.64621	0	5/182	3084,3556,56131,89780,347731	NRG1,IL1RAP,PCDHB4,WNT3A,LRRTM3
5_Member	Reactome Gene Sets	R-HSA-6794362	Protein-protein interactions at synapses	-2.0326	0	3/86	3556,341359,347731	IL1RAP,SYT10,LRRTM3
6_Summary	GO Biological Processes	GO:0016339	calcium-dependent cell-cell adhesion via plasma membrane cell adhesion molecules	-2.77141	0	3/47	1003,1014,56131	CDH5,CDH16,PCDHB4
6_Member	GO Biological Processes	GO:0016339	calcium-dependent cell-cell adhesion via plasma membrane cell adhesion molecules	-2.77141	0	3/47	1003,1014,56131	CDH5,CDH16,PCDHB4
7_Summary	GO Biological Processes	GO:0030855	epithelial cell differentiation	-2.69718	0	11/786	474,1003,1646,2255,3084,3883,7498,10309,140807,728361,100505724,10468	ATOH1,CDH5,AKR1C2,FGF10,NRG1,KRT33A,XDH,CCNO,KRT72,OVOL3,KRTAP9-7,FST
7_Member	GO Biological Processes	GO:0030855	epithelial cell differentiation	-2.69718	0	11/786	474,1003,1646,2255,3084,3883,7498,10309,140807,728361,100505724	ATOH1,CDH5,AKR1C2,FGF10,NRG1,KRT33A,XDH,CCNO,KRT72,OVOL3,KRTAP9-7
7_Member	GO Biological Processes	GO:0008544	epidermis development	-2.02487	0	7/469	474,2255,3883,10468,140807,728361,100505724	ATOH1,FGF10,KRT33A,FST,KRT72,OVOL3,KRTAP9-7
8_Summary	GO Biological Processes	GO:0030199	collagen fibril organization	-2.66906	0	3/51	1545,4015,26254	CYP1B1,LOX,OPTC
8_Member	GO Biological Processes	GO:0030199	collagen fibril organization	-2.66906	0	3/51	1545,4015,26254	CYP1B1,LOX,OPTC
9_Summary	GO Biological Processes	GO:0090287	regulation of cellular response to growth factor stimulus	-2.41841	0	6/296	1003,2255,4015,7498,10468,147372,1545,7010,51129,1909	CDH5,FGF10,LOX,XDH,FST,CCBE1,CYP1B1,TEK,ANGPTL4,EDNRA
9_Member	GO Biological Processes	GO:0090287	regulation of cellular response to growth factor stimulus	-2.41841	0	6/296	1003,2255,4015,7498,10468,147372	CDH5,FGF10,LOX,XDH,FST,CCBE1
9_Member	GO Biological Processes	GO:0045766	positive regulation of angiogenesis	-2.41549	0	5/206	1003,1545,7010,51129,147372	CDH5,CYP1B1,TEK,ANGPTL4,CCBE1
9_Member	GO Biological Processes	GO:1904018	positive regulation of vasculature development	-2.19167	0	5/233	1003,1545,7010,51129,147372	CDH5,CYP1B1,TEK,ANGPTL4,CCBE1
9_Member	GO Biological Processes	GO:0048514	blood vessel morphogenesis	-2.09831	0	9/690	1003,1545,1909,2255,4015,7010,7498,51129,147372	CDH5,CYP1B1,EDNRA,FGF10,LOX,TEK,XDH,ANGPTL4,CCBE1
10_Summary	GO Biological Processes	GO:0007585	respiratory gaseous exchange	-2.36941	0	3/65	1909,4929,147372	EDNRA,NR4A2,CCBE1
10_Member	GO Biological Processes	GO:0007585	respiratory gaseous exchange	-2.36941	0	3/65	1909,4929,147372	EDNRA,NR4A2,CCBE1
11_Summary	GO Biological Processes	GO:0071229	cellular response to acid chemical	-2.3628	0	5/212	1646,2742,3199,10325,89780,6258	AKR1C2,GLRA2,HOXA2,RRAGB,WNT3A,RXRG
11_Member	GO Biological Processes	GO:0071229	cellular response to acid chemical	-2.3628	0	5/212	1646,2742,3199,10325,89780	AKR1C2,GLRA2,HOXA2,RRAGB,WNT3A
11_Member	GO Biological Processes	GO:0001101	response to acid chemical	-2.08971	0	6/347	1646,2742,3199,6258,10325,89780	AKR1C2,GLRA2,HOXA2,RXRG,RRAGB,WNT3A
12_Summary	GO Biological Processes	GO:0045739	positive regulation of DNA repair	-2.2967	0	3/69	2070,2255,83666	EYA4,FGF10,PARP9
12_Member	GO Biological Processes	GO:0045739	positive regulation of DNA repair	-2.2967	0	3/69	2070,2255,83666	EYA4,FGF10,PARP9
13_Summary	GO Biological Processes	GO:0014032	neural crest cell development	-2.13362	0	3/79	1909,3084,84541,2,89780	EDNRA,NRG1,KBTBD8,A2M,WNT3A
13_Member	GO Biological Processes	GO:0014032	neural crest cell development	-2.13362	0	3/79	1909,3084,84541	EDNRA,NRG1,KBTBD8
13_Member	GO Biological Processes	GO:0014031	mesenchymal cell development	-2.07472	0	3/83	1909,3084,84541	EDNRA,NRG1,KBTBD8
13_Member	GO Biological Processes	GO:0048864	stem cell development	-2.07472	0	3/83	1909,3084,84541	EDNRA,NRG1,KBTBD8
13_Member	GO Biological Processes	GO:0048863	stem cell differentiation	-2.01109	0	5/258	2,1909,3084,84541,89780	A2M,EDNRA,NRG1,KBTBD8,WNT3A
13_Member	GO Biological Processes	GO:0014033	neural crest cell differentiation	-2.00542	0	3/88	1909,3084,84541	EDNRA,NRG1,KBTBD8
14_Summary	GO Biological Processes	GO:0032675	regulation of interleukin-6 production	-2.06303	0	4/160	3556,27202,84632,338382	IL1RAP,C5AR2,AFAP1L2,RAB7B
14_Member	GO Biological Processes	GO:0032675	regulation of interleukin-6 production	-2.06303	0	4/160	3556,27202,84632,338382	IL1RAP,C5AR2,AFAP1L2,RAB7B
15_Summary	GO Biological Processes	GO:0031348	negative regulation of defense response	-2.05239	0	5/252	2,325,1003,7010,25939	A2M,APCS,CDH5,TEK,SAMHD1
15_Member	GO Biological Processes	GO:0031348	negative regulation of defense response	-2.05239	0	5/252	2,325,1003,7010,25939	A2M,APCS,CDH5,TEK,SAMHD1
16_Summary	GO Biological Processes	GO:0051346	negative regulation of hydrolase activity	-2.02011	0	7/470	2,325,5858,6590,51129,57221,84152	A2M,APCS,PZP,SLPI,ANGPTL4,ARFGEF3,PPP1R1B
16_Member	GO Biological Processes	GO:0051346	negative regulation of hydrolase activity	-2.02011	0	7/470	2,325,5858,6590,51129,57221,84152	A2M,APCS,PZP,SLPI,ANGPTL4,ARFGEF3,PPP1R1B
